# Supplementary material for: Comparative analysis of virulence-associated genes in ESBL-producing Escherichia coli isolates from bloodstream and urinary tract infections
Source: Front Microbiol. 2025 Apr 24;16:1571121. doi: 10.3389/fmicb.2025.1571121 (PMC12058657; doi:10.3389/fmicb.2025.1571121)
Supplement: Supplementary file 1 [file Table_1.xlsx]

## Sheet: Table S1
Table S1 List of UPEC Genomes in EnteroBase used for analysis in this study
Uberstrain	Assembly barcode	Name	Disease	Simple Disease	ST	EcoR Cluster	Status	Serotype	Lab Contact	Species	Serological Group	Path/Nonpath	Simple Patho	Comment	Date Entered	Release Date	Barcode	Data Source(Accession No.;Sequencing Platform;Sequencing Library;Insert Size;Experiment;Status)	Source Niche	Source Type	Source Details	Collection Year	Collection Month	Collection Day	Collection Time	Continent	Country	Region	District	City	Post Code	Latitude	Longitude	Bio Project ID	Project ID	Sample ID	Secondary Sample ID	Differences	ST Complex	Lineage	Subspecies	adk	fumC	gyrB	icd	mdh	purA	recA
ESC_QA7881AA	ESC_JB7587AA_AS	ECC159	ABU		38	D	Assembled	O86:H18	Eric Oswald	Escherichia coli	O86	Pathogen	UPEC		2020-03-18	2021-03-25	ESC_QA7881AA	traces-0ASXPcL;ILLUMINA;Paired;;NA;Uploaded	Human	Human	urine	2017				Europe	France	Occitanie	Upper Garonne	Toulouse								0	ST38 Cplx	D		4	26	2	25	5	5	19
ESC_QA7951AA	ESC_JB7803AA_AS	ECC286	ABU		38	D	Assembled	O102:H6	Eric Oswald	Escherichia coli	O102	Pathogen	UPEC		2020-03-19	2021-03-26	ESC_QA7951AA	traces-0BmsAgw;ILLUMINA;Paired;;NA;Uploaded	Human	Human	urine	2017				Europe	France	Occitanie	Upper Garonne	Toulouse								0	ST38 Cplx	D		4	26	2	25	5	5	19
ESC_QA7869AA	ESC_JB7566AA_AS	ECC131	Pyelonephritis		38	D	Assembled	O86:H18	Eric Oswald	Escherichia coli	O86	Pathogen	UPEC		2020-03-18	2021-03-25	ESC_QA7869AA	traces-0QFDEVm;ILLUMINA;Paired;;NA;Uploaded	Human	Human	urine	2017				Europe	France	Occitanie	Upper Garonne	Toulouse								0	ST38 Cplx	D		4	26	2	25	5	5	19
ESC_QA7876AA	ESC_JB7582AA_AS	ECC162	Pyelonephritis		38	D	Assembled	O86:H18	Eric Oswald	Escherichia coli	O86	Pathogen	UPEC		2020-03-18	2021-03-25	ESC_QA7876AA	traces-0CyEYXc;ILLUMINA;Paired;;NA;Uploaded	Human	Human	urine	2017				Europe	France	Occitanie	Upper Garonne	Toulouse								0	ST38 Cplx	D		4	26	2	25	5	5	19
ESC_QA7918AA	ESC_JB7744AA_AS	ECC312	Pyelonephritis		38	D	Assembled	O86:H18	Eric Oswald	Escherichia coli	O86	Pathogen	UPEC		2020-03-19	2021-03-26	ESC_QA7918AA	traces-0YwPAKo;ILLUMINA;Paired;;NA;Uploaded	Human	Human	urine	2017				Europe	France	Occitanie	Upper Garonne	Toulouse								0	ST38 Cplx	D		4	26	2	25	5	5	19
ESC_VA8034AA	ESC_XB2692AA_AS	RIVM_C037884	UTI		38	D	Assembled		Antoni Hendrickx	Escherichia coli	O86				2021-06-23	2022-06-30	ESC_VA8034AA	traces-0BuXfAB;ILLUMINA;Paired;;NA;Uploaded	Human	Human	Urine					Europe	Netherlands											0	ST38 Cplx	D		4	26	2	25	5	5	19
ESC_HB7168AA	ESC_MC2413AA_AS	CH32	UTI		38		Assembled		Marwick Lab	Escherichia coli				PATH-SAFE project (External Dataset)	2023-11-14	2023-11-14	ESC_HB7168AA	traces-0lYDINp;ILLUMINA;Paired;;NA;Uploaded	Human	Human	Care Home Urine	2020				Europe	United Kingdom	Scotland										0	ST38 Cplx	D		4	26	2	25	5	5	19
Uberstrain	Assembly barcode	Name	Disease	Simple Disease	ST	EcoR Cluster	Status	Serotype	Lab Contact	Species	Serological Group	Path/Nonpath	Simple Patho	Comment	Date Entered	Release Date	Barcode	Data Source(Accession No.;Sequencing Platform;Sequencing Library;Insert Size;Experiment;Status)	Source Niche	Source Type	Source Details	Collection Year	Collection Month	Collection Day	Collection Time	Continent	Country	Region	District	City	Post Code	Latitude	Longitude	Bio Project ID	Project ID	Sample ID	Secondary Sample ID	Differences	ST Complex	Lineage	Subspecies	adk	fumC	gyrB	icd	mdh	purA	recA
ESC_QA7870AA	ESC_JB7576AA_AS	ECC146	ABU		69	D	Assembled	O15:H18	Eric Oswald	Escherichia coli	O15	Pathogen	UPEC		2020-03-18	2021-03-25	ESC_QA7870AA	traces-0cNIDzq;ILLUMINA;Paired;;NA;Uploaded	Human	Human	urine	2017				Europe	France	Occitanie	Upper Garonne	Toulouse								0	ST69 Cplx	D		21	35	27	6	5	5	4
ESC_QA7898AA	ESC_JB7629AA_AS	ECC209	ABU		69	D	Assembled	O17:H18	Eric Oswald	Escherichia coli	O17	Pathogen	UPEC		2020-03-18	2021-03-25	ESC_QA7898AA	traces-0kcjsxd;ILLUMINA;Paired;;NA;Uploaded	Human	Human	urine	2017				Europe	France	Occitanie	Upper Garonne	Toulouse								0	ST69 Cplx	D		21	35	27	6	5	5	4
ESC_QA8014AA	ESC_JB7929AA_AS	ECC219	ABU		69	D	Assembled	O15:H1	Eric Oswald	Escherichia coli	O15	Pathogen	UPEC		2020-03-19	2021-03-26	ESC_QA8014AA	traces-0DqwfBh;ILLUMINA;Paired;;NA;Uploaded	Human	Human	urine	2017				Europe	France	Occitanie	Upper Garonne	Toulouse								0	ST69 Cplx	D		21	35	27	6	5	5	4
ESC_QA7848AA	ESC_JB7526AA_AS	ECC79	Cystitis		69	D	Assembled	O15:H18	Eric Oswald	Escherichia coli	O15	Pathogen	UPEC		2020-03-18	2021-03-25	ESC_QA7848AA	traces-0ZvDyFh;ILLUMINA;Paired;;NA;Uploaded	Human	Human	urine	2017				Europe	France	Occitanie	Upper Garonne	Toulouse								0	ST69 Cplx	D		21	35	27	6	5	5	4
ESC_QA7872AA	ESC_JB7578AA_AS	ECC145	Cystitis		69	D	Assembled	O15:H6	Eric Oswald	Escherichia coli	O15	Pathogen	UPEC		2020-03-18	2021-03-25	ESC_QA7872AA	traces-0kwWXdC;ILLUMINA;Paired;;NA;Uploaded	Human	Human	urine	2017				Europe	France	Occitanie	Upper Garonne	Toulouse								0	ST69 Cplx	D		21	35	27	6	5	5	4
ESC_QA7885AA	ESC_JB7598AA_AS	ECC167	Cystitis		69	D	Assembled	O15:H18	Eric Oswald	Escherichia coli	O15	Pathogen	UPEC		2020-03-18	2021-03-25	ESC_QA7885AA	traces-0mtRzal;ILLUMINA;Paired;;NA;Uploaded	Human	Human	urine	2017				Europe	France	Occitanie	Upper Garonne	Toulouse								0	ST69 Cplx	D		21	35	27	6	5	5	4
ESC_QA7907AA	ESC_JB7724AA_AS	ECC324	Cystitis		69	D	Assembled	O86:H18	Eric Oswald	Escherichia coli	O86	Pathogen	UPEC		2020-03-19	2021-03-26	ESC_QA7907AA	traces-0YiVOup;ILLUMINA;Paired;;NA;Uploaded	Human	Human	urine	2017				Europe	France	Occitanie	Upper Garonne	Toulouse								0	ST69 Cplx	D		21	35	27	6	5	5	4
ESC_QA7969AA	ESC_JB7839AA_AS	ECC260	Cystitis		69	D	Assembled	O17:H18	Eric Oswald	Escherichia coli	O17	Pathogen	UPEC		2020-03-19	2021-03-26	ESC_QA7969AA	traces-0HnSTZn;ILLUMINA;Paired;;NA;Uploaded	Human	Human	urine	2017				Europe	France	Occitanie	Upper Garonne	Toulouse								0	ST69 Cplx	D		21	35	27	6	5	5	4
ESC_QA7977AA	ESC_JB7856AA_AS	ECC268	Cystitis		69	D	Assembled	O17:H18	Eric Oswald	Escherichia coli	O17	Pathogen	UPEC		2020-03-19	2021-03-26	ESC_QA7977AA	traces-0etnhkS;ILLUMINA;Paired;;NA;Uploaded	Human	Human	urine	2017				Europe	France	Occitanie	Upper Garonne	Toulouse								0	ST69 Cplx	D		21	35	27	6	5	5	4
ESC_QA7810AA	ESC_JB7425AA_AS	ECC174	Pyelonephritis		69	D	Assembled	O17:H4	Eric Oswald	Escherichia coli	O17	Pathogen	UPEC		2020-03-18	2021-03-25	ESC_QA7810AA	traces-0IaupwW;ILLUMINA;Paired;;NA;Uploaded	Human	Human	urine	2017				Europe	France	Occitanie	Upper Garonne	Toulouse								0	ST69 Cplx	D		21	35	27	6	5	5	4
ESC_QA7818AA	ESC_JB7442AA_AS	ECC24	Pyelonephritis		69	D	Assembled	O117:H4	Eric Oswald	Escherichia coli		Pathogen	UPEC		2020-03-18	2021-03-25	ESC_QA7818AA	traces-0eqwXtk;ILLUMINA;Paired;;NA;Uploaded	Human	Human	urine	2017				Europe	France	Occitanie	Upper Garonne	Toulouse								0	ST69 Cplx	D		21	35	27	6	5	5	4
ESC_QA7823AA	ESC_JB7456AA_AS	ECC26	Pyelonephritis		69	D	Assembled	O153:H2	Eric Oswald	Escherichia coli	O153	Pathogen	UPEC		2020-03-18	2021-03-25	ESC_QA7823AA	traces-0QISteo;ILLUMINA;Paired;;NA;Uploaded	Human	Human	urine	2017				Europe	France	Occitanie	Upper Garonne	Toulouse								0	ST69 Cplx	D		21	35	27	6	5	5	4
ESC_QA7855AA	ESC_JB7533AA_AS	ECC108	Pyelonephritis		69	D	Assembled	O117:H4	Eric Oswald	Escherichia coli		Pathogen	UPEC		2020-03-18	2021-03-25	ESC_QA7855AA	traces-0RzpMke;ILLUMINA;Paired;;NA;Uploaded	Human	Human	urine	2017				Europe	France	Occitanie	Upper Garonne	Toulouse								0	ST69 Cplx	D		21	35	27	6	5	5	4
ESC_QA7867AA	ESC_JB7564AA_AS	ECC135	Pyelonephritis		69	D	Assembled	O117:H4	Eric Oswald	Escherichia coli		Pathogen	UPEC		2020-03-18	2021-03-25	ESC_QA7867AA	traces-0JvaPkK;ILLUMINA;Paired;;NA;Uploaded	Human	Human	urine	2017				Europe	France	Occitanie	Upper Garonne	Toulouse								0	ST69 Cplx	D		21	35	27	6	5	5	4
ESC_QA7875AA	ESC_JB7581AA_AS	ECC149	Pyelonephritis		69	D	Assembled	O153:H2	Eric Oswald	Escherichia coli	O153	Pathogen	UPEC		2020-03-18	2021-03-25	ESC_QA7875AA	traces-0nfwoAJ;ILLUMINA;Paired;;NA;Uploaded	Human	Human	urine	2017				Europe	France	Occitanie	Upper Garonne	Toulouse								0	ST69 Cplx	D		21	35	27	6	5	5	4
ESC_QA7883AA	ESC_JB7596AA_AS	ECC200	Pyelonephritis		69	D	Assembled	O117:H4	Eric Oswald	Escherichia coli		Pathogen	UPEC		2020-03-18	2021-03-25	ESC_QA7883AA	traces-0YmivgE;ILLUMINA;Paired;;NA;Uploaded	Human	Human	urine	2017				Europe	France	Occitanie	Upper Garonne	Toulouse								0	ST69 Cplx	D		21	35	27	6	5	5	4
ESC_QA7893AA	ESC_JB7615AA_AS	ECC194	Pyelonephritis		69	D	Assembled	O15:H18	Eric Oswald	Escherichia coli	O15	Pathogen	UPEC		2020-03-18	2021-03-25	ESC_QA7893AA	traces-0iXBtPt;ILLUMINA;Paired;;NA;Uploaded	Human	Human	urine	2017				Europe	France	Occitanie	Upper Garonne	Toulouse								0	ST69 Cplx	D		21	35	27	6	5	5	4
ESC_QA7897AA	ESC_JB7628AA_AS	ECC336	Pyelonephritis		69	D	Assembled	O17:H18	Eric Oswald	Escherichia coli	O17	Pathogen	UPEC		2020-03-18	2021-03-25	ESC_QA7897AA	traces-0TgiCyW;ILLUMINA;Paired;;NA;Uploaded	Human	Human	urine	2017				Europe	France	Occitanie	Upper Garonne	Toulouse								0	ST69 Cplx	D		21	35	27	6	5	5	4
ESC_QA7930AA	ESC_JB7765AA_AS	ECC9	Pyelonephritis		69	D	Assembled	O153:H18	Eric Oswald	Escherichia coli	O153	Pathogen	UPEC		2020-03-19	2021-03-26	ESC_QA7930AA	traces-0wLRwGW;ILLUMINA;Paired;;NA;Uploaded	Human	Human	urine	2017				Europe	France	Occitanie	Upper Garonne	Toulouse								0	ST69 Cplx	D		21	35	27	6	5	5	4
ESC_QA7940AA	ESC_JB7784AA_AS	ECC292	Pyelonephritis		69	D	Assembled	O117:H4	Eric Oswald	Escherichia coli		Pathogen	UPEC		2020-03-19	2021-03-26	ESC_QA7940AA	traces-0GlxNac;ILLUMINA;Paired;;NA;Uploaded	Human	Human	urine	2017				Europe	France	Occitanie	Upper Garonne	Toulouse								0	ST69 Cplx	D		21	35	27	6	5	5	4
ESC_QA7945AA	ESC_JB7789AA_AS	ECC294	Pyelonephritis		69	D	Assembled	O17:H18	Eric Oswald	Escherichia coli	O17	Pathogen	UPEC		2020-03-19	2021-03-26	ESC_QA7945AA	traces-0fWhULg;ILLUMINA;Paired;;NA;Uploaded	Human	Human	urine	2017				Europe	France	Occitanie	Upper Garonne	Toulouse								0	ST69 Cplx	D		21	35	27	6	5	5	4
ESC_QA7959AA	ESC_JB7820AA_AS	ECC278	Pyelonephritis		69	D	Assembled	O15:H6	Eric Oswald	Escherichia coli	O15	Pathogen	UPEC		2020-03-19	2021-03-26	ESC_QA7959AA	traces-0uGCIYh;ILLUMINA;Paired;;NA;Uploaded	Human	Human	urine	2017				Europe	France	Occitanie	Upper Garonne	Toulouse								0	ST69 Cplx	D		21	35	27	6	5	5	4
ESC_QA7982AA	ESC_JB7870AA_AS	ECC244	Pyelonephritis		69	D	Assembled	O17:H18	Eric Oswald	Escherichia coli	O17	Pathogen	UPEC		2020-03-19	2021-03-26	ESC_QA7982AA	traces-0sGIsJk;ILLUMINA;Paired;;NA;Uploaded	Human	Human	urine	2017				Europe	France	Occitanie	Upper Garonne	Toulouse								0	ST69 Cplx	D		21	35	27	6	5	5	4
ESC_QA7985AA	ESC_JB7873AA_AS	ECC251	Pyelonephritis		69	D	Assembled	O86:H18	Eric Oswald	Escherichia coli	O86	Pathogen	UPEC		2020-03-19	2021-03-26	ESC_QA7985AA	traces-0OrzSeJ;ILLUMINA;Paired;;NA;Uploaded	Human	Human	urine	2017				Europe	France	Occitanie	Upper Garonne	Toulouse								0	ST69 Cplx	D		21	35	27	6	5	5	4
ESC_QA7997AA	ESC_JB7894AA_AS	ECC235	Pyelonephritis		69	D	Assembled	O117:H4	Eric Oswald	Escherichia coli		Pathogen	UPEC		2020-03-19	2021-03-26	ESC_QA7997AA	traces-0sHQbGg;ILLUMINA;Paired;;NA;Uploaded	Human	Human	urine	2017				Europe	France	Occitanie	Upper Garonne	Toulouse								0	ST69 Cplx	D		21	35	27	6	5	5	4
ESC_QA8023AA	ESC_JB7946AA_AS	ECC203	Pyelonephritis		69	D	Assembled	O25:H18	Eric Oswald	Escherichia coli	O25	Pathogen	UPEC		2020-03-19	2021-03-26	ESC_QA8023AA	traces-0WkvFGZ;ILLUMINA;Paired;;NA;Uploaded	Human	Human	urine	2017				Europe	France	Occitanie	Upper Garonne	Toulouse								0	ST69 Cplx	D		21	35	27	6	5	5	4
ESC_PA4962AA	ESC_HB0498AA_AS	U110	UTI	UTI	69		Assembled		Evgeni Sokurenko, University of Washington	Escherichia coli		Pathogen	UPEC		2019-12-02	2019-12-02	ESC_PA4962AA	traces-0BXnEYl;ILLUMINA;Paired;;NA;Uploaded	Human	Human	Urine; male patient	2010	12			North America	United States	Washington	King	Seattle	98195							0	ST69 Cplx	D		21	35	27	6	5	5	4
ESC_IA3504AA	ESC_RA4457AA_AS	P1ECO3	UTI		69		Assembled		Dr Le Hello Simon	Escherichia coli		Pathogen			2018-02-08	2018-08-13	ESC_IA3504AA	traces-0aWUxDV;ILLUMINA;Paired;;NA;Uploaded	Human	Human	Urines	2013	2	2		Europe	France	Normandy	Calvados	Caen	14000							0	ST69 Cplx	D		21	35	27	6	5	5	4
ESC_VA3262AA	ESC_WB2839AA_AS	CA102	UTI		69		Assembled		Eric Oswald	Escherichia coli		Pathogen	UPEC		2021-05-11	2021-05-11	ESC_VA3262AA	traces-0Alswdy;ILLUMINA;Paired;;NA;Uploaded	Companion Animal	Canine	Urine	2020				Europe	France	Ile-de-France	Val-de-marne	Maisons-Alfort								0	ST69 Cplx	D		21	35	27	6	5	5	4
ESC_VA3326AA	ESC_WB2903AA_AS	CN24	UTI		69		Assembled		Eric Oswald	Escherichia coli		Pathogen	UPEC		2021-05-11	2021-05-11	ESC_VA3326AA	traces-0rcwziS;ILLUMINA;Paired;;NA;Uploaded	Companion Animal	Canine	Urine	2020				Europe	France	Pays-de-la-Loire	Loire-Atlantique	Nantes								0	ST69 Cplx	D		21	35	27	6	5	5	4
ESC_AB8949AA	ESC_EC8523AA_AS	ZW49F4	UTI		69		Assembled		I Olaru						2022-08-19	2023-08-26	ESC_AB8949AA	traces-0oKAmvR;ILLUMINA;Paired;;NA;Uploaded				2019				Africa	Zimbabwe											0	ST69 Cplx	D		21	35	27	6	5	5	4
ESC_HB7151AA	ESC_MC2902AA_AS	CH10	UTI		69		Assembled		Marwick Lab	Escherichia coli				PATH-SAFE project (External Dataset)	2023-11-16	2023-11-16	ESC_HB7151AA	traces-0hVZJiH;ILLUMINA;Paired;;NA;Uploaded,traces-0KnYrnP;ILLUMINA;Paired;;NA;Uploaded	Human	Human	Care Home Urine	2020				Europe	United Kingdom	Scotland										0	ST69 Cplx	D		21	35	27	6	5	5	4
ESC_HB7162AA	ESC_MC2407AA_AS	CH06	UTI		69		Assembled		Marwick Lab	Escherichia coli				PATH-SAFE project (External Dataset)	2023-11-14	2023-11-14	ESC_HB7162AA	traces-0ycyLlC;ILLUMINA;Paired;;NA;Uploaded	Human	Human	Care Home Urine	2020				Europe	United Kingdom	Scotland										0	ST69 Cplx	D		21	35	27	6	5	5	4
ESC_HB7172AA	ESC_MC2417AA_AS	CH19	UTI		69		Assembled		Marwick Lab	Escherichia coli				PATH-SAFE project (External Dataset)	2023-11-14	2023-11-14	ESC_HB7172AA	traces-0UQBwgJ;ILLUMINA;Paired;;NA;Uploaded	Human	Human	Care Home Urine	2020				Europe	United Kingdom	Scotland										0	ST69 Cplx	D		21	35	27	6	5	5	4
ESC_HB7177AA	ESC_MC2422AA_AS	CH16	UTI		69		Assembled		Marwick Lab	Escherichia coli				PATH-SAFE project (External Dataset)	2023-11-14	2023-11-14	ESC_HB7177AA	traces-0kcFDsy;ILLUMINA;Paired;;NA;Uploaded	Human	Human	Care Home Urine	2020				Europe	United Kingdom	Scotland										0	ST69 Cplx	D		21	35	27	6	5	5	4
ESC_HB7178AA	ESC_MC2423AA_AS	CH30	UTI		69		Assembled		Marwick Lab	Escherichia coli				PATH-SAFE project (External Dataset)	2023-11-14	2023-11-14	ESC_HB7178AA	traces-0IhyrCz;ILLUMINA;Paired;;NA;Uploaded	Human	Human	Care Home Urine	2020				Europe	United Kingdom	Scotland										0	ST69 Cplx	D		21	35	27	6	5	5	4
ESC_HB8303AA	ESC_MC2998AA_AS	HU253	UTI		69		Assembled		Gally Lab	Escherichia coli				PATH-SAFE project	2023-11-16	2023-11-16	ESC_HB8303AA	traces-0RQolfN;ILLUMINA;Paired;;NA;Uploaded	Human	Human	Clinical - Urine	2023	1	12		Europe	United Kingdom	Scotland										0	ST69 Cplx	D		21	35	27	6	5	5	4
ESC_HB8325AA	ESC_MC3022AA_AS	HU259	UTI		69		Assembled		Gally Lab	Escherichia coli				PATH-SAFE project	2023-11-16	2023-11-16	ESC_HB8325AA	traces-0VVkMOj;ILLUMINA;Paired;;NA;Uploaded	Human	Human	Clinical - Urine	2023	1	13		Europe	United Kingdom	Scotland										0	ST69 Cplx	D		21	35	27	6	5	5	4
ESC_HB8349AA	ESC_MC3049AA_AS	HU298	UTI		69		Assembled		Gally Lab	Escherichia coli				PATH-SAFE project	2023-11-16	2023-11-16	ESC_HB8349AA	traces-0azfdTw;ILLUMINA;Paired;;NA;Uploaded	Human	Human	Clinical - Urine	2023	4	6		Europe	United Kingdom	Scotland										0	ST69 Cplx	D		21	35	27	6	5	5	4
ESC_HB8353AA	ESC_MC3053AA_AS	HU305	UTI		69		Assembled		Gally Lab	Escherichia coli				PATH-SAFE project	2023-11-16	2023-11-16	ESC_HB8353AA	traces-0aVJdjF;ILLUMINA;Paired;;NA;Uploaded	Human	Human	Clinical - Urine	2023	4	6		Europe	United Kingdom	Scotland										0	ST69 Cplx	D		21	35	27	6	5	5	4
ESC_HB8354AA	ESC_MC3054AA_AS	HU313	UTI		69		Assembled		Gally Lab	Escherichia coli				PATH-SAFE project	2023-11-16	2023-11-16	ESC_HB8354AA	traces-0tDVYxj;ILLUMINA;Paired;;NA;Uploaded	Human	Human	Clinical - Urine	2023	4	4		Europe	United Kingdom	Scotland										0	ST69 Cplx	D		21	35	27	6	5	5	4
ESC_HB8358AA	ESC_MC3058AA_AS	HU296	UTI		69		Assembled		Gally Lab	Escherichia coli				PATH-SAFE project	2023-11-16	2023-11-16	ESC_HB8358AA	traces-0ZShevY;ILLUMINA;Paired;;NA;Uploaded	Human	Human	Clinical - Urine	2023	4	6		Europe	United Kingdom	Scotland										0	ST69 Cplx	D		21	35	27	6	5	5	4
ESC_HB8368AA	ESC_MC3068AA_AS	HU300	UTI		69		Assembled		Gally Lab	Escherichia coli				PATH-SAFE project	2023-11-16	2023-11-16	ESC_HB8368AA	traces-0RSEDYo;ILLUMINA;Paired;;NA;Uploaded	Human	Human	Clinical - Urine	2023	4	6		Europe	United Kingdom	Scotland										0	ST69 Cplx	D		21	35	27	6	5	5	4
ESC_HB8375AA	ESC_MC3075AA_AS	HU129	UTI		69		Assembled		Gally Lab	Escherichia coli				PATH-SAFE project	2023-11-16	2023-11-16	ESC_HB8375AA	traces-0oqxSNi;ILLUMINA;Paired;;NA;Uploaded	Human	Human	Clinical - Urine	2022	7	20		Europe	United Kingdom	Scotland										0	ST69 Cplx	D		21	35	27	6	5	5	4
ESC_HB8393AA	ESC_MC3093AA_AS	HU141	UTI		69		Assembled		Gally Lab	Escherichia coli				PATH-SAFE project	2023-11-16	2023-11-16	ESC_HB8393AA	traces-0eNtMNY;ILLUMINA;Paired;;NA;Uploaded	Human	Human	Clinical - Urine	2022	7	20		Europe	United Kingdom	Scotland										0	ST69 Cplx	D		21	35	27	6	5	5	4
ESC_HB8414AA	ESC_MC3114AA_AS	HU192	UTI		69		Assembled		Gally Lab	Escherichia coli				PATH-SAFE project	2023-11-16	2023-11-16	ESC_HB8414AA	traces-0QlBali;ILLUMINA;Paired;;NA;Uploaded	Human	Human	Clinical - Urine	2022	7	19		Europe	United Kingdom	Scotland										0	ST69 Cplx	D		21	35	27	6	5	5	4
ESC_HB8421AA	ESC_MC3121AA_AS	HU190	UTI		69		Assembled		Gally Lab	Escherichia coli				PATH-SAFE project	2023-11-16	2023-11-16	ESC_HB8421AA	traces-0lOWmbU;ILLUMINA;Paired;;NA;Uploaded	Human	Human	Clinical - Urine	2022	7	19		Europe	United Kingdom	Scotland										0	ST69 Cplx	D		21	35	27	6	5	5	4
ESC_HB8427AA	ESC_MC3127AA_AS	HU162	UTI		69		Assembled		Gally Lab	Escherichia coli				PATH-SAFE project	2023-11-16	2023-11-16	ESC_HB8427AA	traces-0fedmYX;ILLUMINA;Paired;;NA;Uploaded	Human	Human	Clinical - Urine	2022	7	18		Europe	United Kingdom	Scotland										0	ST69 Cplx	D		21	35	27	6	5	5	4
ESC_HB8428AA	ESC_MC3128AA_AS	HU176	UTI		69		Assembled		Gally Lab	Escherichia coli				PATH-SAFE project	2023-11-16	2023-11-16	ESC_HB8428AA	traces-0MYvoVU;ILLUMINA;Paired;;NA;Uploaded	Human	Human	Clinical - Urine	2022	7	19		Europe	United Kingdom	Scotland										0	ST69 Cplx	D		21	35	27	6	5	5	4
ESC_HB8448AA	ESC_MC3148AA_AS	HU177	UTI		69		Assembled		Gally Lab	Escherichia coli				PATH-SAFE project	2023-11-16	2023-11-16	ESC_HB8448AA	traces-0eAYinU;ILLUMINA;Paired;;NA;Uploaded	Human	Human	Clinical - Urine	2022	7	19		Europe	United Kingdom	Scotland										0	ST69 Cplx	D		21	35	27	6	5	5	4
ESC_HB8456AA	ESC_MC3156AA_AS	HU187	UTI		69		Assembled		Gally Lab	Escherichia coli				PATH-SAFE project	2023-11-16	2023-11-16	ESC_HB8456AA	traces-0XeiitJ;ILLUMINA;Paired;;NA;Uploaded	Human	Human	Clinical - Urine	2022	7	19		Europe	United Kingdom	Scotland										0	ST69 Cplx	D		21	35	27	6	5	5	4
ESC_HB8467AA	ESC_MC3167AA_AS	HU224	UTI		69		Assembled		Gally Lab	Escherichia coli				PATH-SAFE project	2023-11-16	2023-11-16	ESC_HB8467AA	traces-0vriRtW;ILLUMINA;Paired;;NA;Uploaded	Human	Human	Clinical - Urine	2022	9	27		Europe	United Kingdom	Scotland										0	ST69 Cplx	D		21	35	27	6	5	5	4
ESC_HB8490AA	ESC_MC3190AA_AS	HU226	UTI		69		Assembled		Gally Lab	Escherichia coli				PATH-SAFE project	2023-11-16	2023-11-16	ESC_HB8490AA	traces-0jFQjFh;ILLUMINA;Paired;;NA;Uploaded	Human	Human	Clinical - Urine	2022	9	27		Europe	United Kingdom	Scotland										0	ST69 Cplx	D		21	35	27	6	5	5	4
ESC_IB1435AA	ESC_MC7083AA_AS	AGEUTI-0198	UTI		69		Assembled		Budi Permana	Escherichia coli					2023-12-18	2023-12-18	ESC_IB1435AA	traces-0FEhdAL;ILLUMINA;Paired;;NA;Uploaded	Human			2022	3	15		Oceania	Australia											0	ST69 Cplx	D		21	35	27	6	5	5	4
ESC_HB4235AA	ESC_LC9331AA_AS	D 34		UTI	69		Assembled		Manchester Met Uni	Escherichia coli				ESBL negative	2023-10-16	2023-10-16	ESC_HB4235AA	traces-0auxhwS;ILLUMINA;Paired;;NA;Uploaded			Urine	2015	11	1		South America	Brazil			Rio de Janeiro								0	ST69 Cplx	D		21	35	27	6	5	5	4
ESC_HB4237AA	ESC_LC9333AA_AS	H 201		UTI	69		Assembled		Manchester Met Uni	Escherichia coli				ESBL negative	2023-10-16	2023-10-16	ESC_HB4237AA	traces-0wOwfws;ILLUMINA;Paired;;NA;Uploaded			Urine	2005	9	12		South America	Brazil			Rio de Janeiro								0	ST69 Cplx	D		21	35	27	6	5	5	4
ESC_HB4238AA	ESC_LC9334AA_AS	DS 400		UTI	69		Assembled		Manchester Met Uni	Escherichia coli				ESBL negative	2023-10-16	2023-10-16	ESC_HB4238AA	traces-0FzVbbp;ILLUMINA;Paired;;NA;Uploaded			Urine	2019	6	17		South America	Brazil			Rio de Janeiro								0	ST69 Cplx	D		21	35	27	6	5	5	4
ESC_HB4239AA	ESC_LC9335AA_AS	H 364		UTI	69		Assembled		Manchester Met Uni	Escherichia coli				ESBL negative	2023-10-16	2023-10-16	ESC_HB4239AA	traces-0eLkRgZ;ILLUMINA;Paired;;NA;Uploaded			Urine	2006	5	24		South America	Brazil			Rio de Janeiro								0	ST69 Cplx	D		21	35	27	6	5	5	4
ESC_HB4240AA	ESC_LC9336AA_AS	DS 100		UTI	69		Assembled		Manchester Met Uni	Escherichia coli				ESBL negative	2023-10-16	2023-10-16	ESC_HB4240AA	traces-0RGQsjQ;ILLUMINA;Paired;;NA;Uploaded			Urine	2019	6	12		South America	Brazil			Rio de Janeiro								0	ST69 Cplx	D		21	35	27	6	5	5	4
ESC_HB4243AA	ESC_LC9339AA_AS	DS 481		UTI	69		Assembled		Manchester Met Uni	Escherichia coli				ESBL negative	2023-10-16	2023-10-16	ESC_HB4243AA	traces-0FEpSVl;ILLUMINA;Paired;;NA;Uploaded			Urine	2019	6	11		South America	Brazil			Rio de Janeiro								0	ST69 Cplx	D		21	35	27	6	5	5	4
ESC_HB4244AA	ESC_LC9340AA_AS	DS 445		UTI	69		Assembled		Manchester Met Uni	Escherichia coli				ESBL negative	2023-10-16	2023-10-16	ESC_HB4244AA	traces-0noYlIE;ILLUMINA;Paired;;NA;Uploaded			Urine	2019	6	11		South America	Brazil			Rio de Janeiro								0	ST69 Cplx	D		21	35	27	6	5	5	4
ESC_HB4246AA	ESC_LC9342AA_AS	DS 457		UTI	69		Assembled		Manchester Met Uni	Escherichia coli				ESBL negative	2023-10-16	2023-10-16	ESC_HB4246AA	traces-0Uuobei;ILLUMINA;Paired;;NA;Uploaded			Urine	2019	6	11		South America	Brazil			Rio de Janeiro								0	ST69 Cplx	D		21	35	27	6	5	5	4
ESC_HB4247AA	ESC_LC9343AA_AS	DS 197		UTI	69		Assembled		Manchester Met Uni	Escherichia coli				ESBL negative	2023-10-16	2023-10-16	ESC_HB4247AA	traces-0aytjfH;ILLUMINA;Paired;;NA;Uploaded			Urine	2019	6	13		South America	Brazil			Rio de Janeiro								0	ST69 Cplx	D		21	35	27	6	5	5	4
ESC_HB4248AA	ESC_LC9344AA_AS	DS 145		UTI	69		Assembled		Manchester Met Uni	Escherichia coli				ESBL negative	2023-10-16	2023-10-16	ESC_HB4248AA	traces-0DFNFRZ;ILLUMINA;Paired;;NA;Uploaded			Urine	2019	6	12		South America	Brazil			Rio de Janeiro								0	ST69 Cplx	D		21	35	27	6	5	5	4
ESC_HB4253AA	ESC_LC9349AA_AS	DS 002		UTI	69		Assembled		Manchester Met Uni	Escherichia coli				ESBL negative	2023-10-16	2023-10-16	ESC_HB4253AA	traces-0ccDfxw;ILLUMINA;Paired;;NA;Uploaded			Urine	2019	6	8		South America	Brazil			Rio de Janeiro								0	ST69 Cplx	D		21	35	27	6	5	5	4
ESC_HB4255AA	ESC_LC9351AA_AS	DS 480		UTI	69		Assembled		Manchester Met Uni	Escherichia coli				ESBL negative	2023-10-16	2023-10-16	ESC_HB4255AA	traces-0BuehuJ;ILLUMINA;Paired;;NA;Uploaded			Urine	2019	6	11		South America	Brazil			Rio de Janeiro								0	ST69 Cplx	D		21	35	27	6	5	5	4
ESC_HB4256AA	ESC_LC9352AA_AS	H 250		UTI	69		Assembled		Manchester Met Uni	Escherichia coli				ESBL negative	2023-10-16	2023-10-16	ESC_HB4256AA	traces-0KhEkEx;ILLUMINA;Paired;;NA;Uploaded			Urine	2005	8	3		South America	Brazil			Rio de Janeiro								0	ST69 Cplx	D		21	35	27	6	5	5	4
ESC_HB4257AA	ESC_LC9353AA_AS	DS 266		UTI	69		Assembled		Manchester Met Uni	Escherichia coli				ESBL negative	2023-10-16	2023-10-16	ESC_HB4257AA	traces-0LVUORm;ILLUMINA;Paired;;NA;Uploaded			Urine	2019	6	15		South America	Brazil			Rio de Janeiro								0	ST69 Cplx	D		21	35	27	6	5	5	4
ESC_HB4260AA	ESC_LC9356AA_AS	DS 407		UTI	69		Assembled		Manchester Met Uni	Escherichia coli				ESBL negative	2023-10-16	2023-10-16	ESC_HB4260AA	traces-0lRRPfX;ILLUMINA;Paired;;NA;Uploaded			Urine	2019	6	17		South America	Brazil			Rio de Janeiro								0	ST69 Cplx	D		21	35	27	6	5	5	4
ESC_HB4263AA	ESC_LC9359AA_AS	DS 226		UTI	69		Assembled		Manchester Met Uni	Escherichia coli				ESBL negative	2023-10-16	2023-10-16	ESC_HB4263AA	traces-0DaMvKw;ILLUMINA;Paired;;NA;Uploaded			Urine	2019	6	14		South America	Brazil			Rio de Janeiro								0	ST69 Cplx	D		21	35	27	6	5	5	4
ESC_HB4264AA	ESC_LC9361AA_AS	DS 157		UTI	69		Assembled		Manchester Met Uni	Escherichia coli				ESBL negative	2023-10-16	2023-10-16	ESC_HB4264AA	traces-0galEwo;ILLUMINA;Paired;;NA;Uploaded			Urine	2019	6	12		South America	Brazil			Rio de Janeiro								0	ST69 Cplx	D		21	35	27	6	5	5	4
ESC_HB4265AA	ESC_LC9552AA_AS	DS 026		UTI	69		Assembled		Manchester Met Uni	Escherichia coli				ESBL negative	2023-10-16	2023-10-16	ESC_HB4265AA	traces-0YlqKqP;ILLUMINA;Paired;;NA;Uploaded			Urine	2019	6	8		South America	Brazil			Rio de Janeiro								0	ST69 Cplx	D		21	35	27	6	5	5	4
ESC_HB4267AA	ESC_LC9364AA_AS	DS 344		UTI	69		Assembled		Manchester Met Uni	Escherichia coli				ESBL negative	2023-10-16	2023-10-16	ESC_HB4267AA	traces-0YzKofY;ILLUMINA;Paired;;NA;Uploaded			Urine	2019	6	14		South America	Brazil			Rio de Janeiro								0	ST69 Cplx	D		21	35	27	6	5	5	4
ESC_HB4268AA	ESC_LC9365AA_AS	D 102		UTI	69		Assembled		Manchester Met Uni	Escherichia coli				ESBL negative	2023-10-16	2023-10-16	ESC_HB4268AA	traces-0TffqPB;ILLUMINA;Paired;;NA;Uploaded			Urine	2015	11	1		South America	Brazil			Rio de Janeiro								0	ST69 Cplx	D		21	35	27	6	5	5	4
ESC_HB4269AA	ESC_LC9367AA_AS	DS 259		UTI	69		Assembled		Manchester Met Uni	Escherichia coli				ESBL negative	2023-10-16	2023-10-16	ESC_HB4269AA	traces-0KHByeI;ILLUMINA;Paired;;NA;Uploaded			Urine	2019	6	15		South America	Brazil			Rio de Janeiro								0	ST69 Cplx	D		21	35	27	6	5	5	4
ESC_HB4270AA	ESC_LC9368AA_AS	H 082		UTI	69		Assembled		Manchester Met Uni	Escherichia coli				ESBL negative	2023-10-16	2023-10-16	ESC_HB4270AA	traces-0tqeEKc;ILLUMINA;Paired;;NA;Uploaded			Urine	2005	4	6		South America	Brazil			Rio de Janeiro								0	ST69 Cplx	D		21	35	27	6	5	5	4
ESC_HB4271AA	ESC_LC9369AA_AS	H 347		UTI	69		Assembled		Manchester Met Uni	Escherichia coli				ESBL negative	2023-10-16	2023-10-16	ESC_HB4271AA	traces-0GEDPSP;ILLUMINA;Paired;;NA;Uploaded			Urine	2006	5	4		South America	Brazil			Rio de Janeiro								0	ST69 Cplx	D		21	35	27	6	5	5	4
ESC_HB4273AA	ESC_LC9371AA_AS	H 151		UTI	69		Assembled		Manchester Met Uni	Escherichia coli				ESBL negative	2023-10-16	2023-10-16	ESC_HB4273AA	traces-0xNbdUy;ILLUMINA;Paired;;NA;Uploaded			Urine	2005	7	18		South America	Brazil			Rio de Janeiro								0	ST69 Cplx	D		21	35	27	6	5	5	4
ESC_HB4275AA	ESC_LC9373AA_AS	H 221		UTI	69		Assembled		Manchester Met Uni	Escherichia coli				ESBL negative	2023-10-16	2023-10-16	ESC_HB4275AA	traces-0YXTwIx;ILLUMINA;Paired;;NA;Uploaded			Urine	2005	10	4		South America	Brazil			Rio de Janeiro								0	ST69 Cplx	D		21	35	27	6	5	5	4
ESC_HB4277AA	ESC_LC9375AA_AS	DS 120		UTI	69		Assembled		Manchester Met Uni	Escherichia coli				ESBL negative	2023-10-16	2023-10-16	ESC_HB4277AA	traces-0mTWgDB;ILLUMINA;Paired;;NA;Uploaded			Urine	2019	6	12		South America	Brazil			Rio de Janeiro								0	ST69 Cplx	D		21	35	27	6	5	5	4
ESC_HB4278AA	ESC_LC9376AA_AS	DS 044		UTI	69		Assembled		Manchester Met Uni	Escherichia coli				ESBL negative	2023-10-16	2023-10-16	ESC_HB4278AA	traces-0akeVtC;ILLUMINA;Paired;;NA;Uploaded			Urine	2019	6	8		South America	Brazil			Rio de Janeiro								0	ST69 Cplx	D		21	35	27	6	5	5	4
ESC_HB4279AA	ESC_LC9377AA_AS	DS 117		UTI	69		Assembled		Manchester Met Uni	Escherichia coli				ESBL negative	2023-10-16	2023-10-16	ESC_HB4279AA	traces-0QuDjXN;ILLUMINA;Paired;;NA;Uploaded			Urine	2019	6	12		South America	Brazil			Rio de Janeiro								0	ST69 Cplx	D		21	35	27	6	5	5	4
ESC_HB4282AA	ESC_LC9380AA_AS	H 170		UTI	69		Assembled		Manchester Met Uni	Escherichia coli				ESBL negative	2023-10-16	2023-10-16	ESC_HB4282AA	traces-0hcpDmm;ILLUMINA;Paired;;NA;Uploaded			Urine	2005	6	1		South America	Brazil			Rio de Janeiro								0	ST69 Cplx	D		21	35	27	6	5	5	4
ESC_HB4283AA	ESC_LC9381AA_AS	D 380		UTI	69		Assembled		Manchester Met Uni	Escherichia coli				ESBL negative	2023-10-16	2023-10-16	ESC_HB4283AA	traces-0WzRshn;ILLUMINA;Paired;;NA;Uploaded			Urine	2015	11	1		South America	Brazil			Rio de Janeiro								0	ST69 Cplx	D		21	35	27	6	5	5	4
ESC_HB4286AA	ESC_LC9384AA_AS	DS 880		UTI	69		Assembled		Manchester Met Uni	Escherichia coli				ESBL negative	2023-10-16	2023-10-16	ESC_HB4286AA	traces-0MjYInM;ILLUMINA;Paired;;NA;Uploaded			Urine	2019	7	22		South America	Brazil			Rio de Janeiro								0	ST69 Cplx	D		21	35	27	6	5	5	4
ESC_HB4287AA	ESC_LC9385AA_AS	D 65		UTI	69		Assembled		Manchester Met Uni	Escherichia coli				ESBL negative	2023-10-16	2023-10-16	ESC_HB4287AA	traces-0bWBVqC;ILLUMINA;Paired;;NA;Uploaded			Urine	2015	11	1		South America	Brazil			Rio de Janeiro								0	ST69 Cplx	D		21	35	27	6	5	5	4
ESC_HB4288AA	ESC_LC9386AA_AS	DS 018		UTI	69		Assembled		Manchester Met Uni	Escherichia coli				ESBL negative	2023-10-16	2023-10-16	ESC_HB4288AA	traces-0bEbrEV;ILLUMINA;Paired;;NA;Uploaded			Urine	2019	6	8		South America	Brazil			Rio de Janeiro								0	ST69 Cplx	D		21	35	27	6	5	5	4
ESC_HB4292AA	ESC_LC9390AA_AS	D 382		UTI	69		Assembled		Manchester Met Uni	Escherichia coli				ESBL negative	2023-10-16	2023-10-16	ESC_HB4292AA	traces-0MmMuAY;ILLUMINA;Paired;;NA;Uploaded			Urine	2015	11	1		South America	Brazil			Rio de Janeiro								0	ST69 Cplx	D		21	35	27	6	5	5	4
ESC_HB4293AA	ESC_LC9391AA_AS	D 92		UTI	69		Assembled		Manchester Met Uni	Escherichia coli				ESBL negative	2023-10-16	2023-10-16	ESC_HB4293AA	traces-0lQhPLB;ILLUMINA;Paired;;NA;Uploaded			Urine	2015	11	1		South America	Brazil			Rio de Janeiro								0	ST69 Cplx	D		21	35	27	6	5	5	4
ESC_HB4294AA	ESC_LC9392AA_AS	DS 113		UTI	69		Assembled		Manchester Met Uni	Escherichia coli				ESBL negative	2023-10-16	2023-10-16	ESC_HB4294AA	traces-0hZfGMW;ILLUMINA;Paired;;NA;Uploaded			Urine	2019	6	12		South America	Brazil			Rio de Janeiro								0	ST69 Cplx	D		21	35	27	6	5	5	4
ESC_HB4296AA	ESC_LC9394AA_AS	DS 339		UTI	69		Assembled		Manchester Met Uni	Escherichia coli				ESBL negative	2023-10-16	2023-10-16	ESC_HB4296AA	traces-0sbmTrQ;ILLUMINA;Paired;;NA;Uploaded			Urine	2019	6	14		South America	Brazil			Rio de Janeiro								0	ST69 Cplx	D		21	35	27	6	5	5	4
ESC_HB4298AA	ESC_LC9396AA_AS	H 034		UTI	69		Assembled		Manchester Met Uni	Escherichia coli				ESBL negative	2023-10-16	2023-10-16	ESC_HB4298AA	traces-0EQetdt;ILLUMINA;Paired;;NA;Uploaded			Urine	2005	2	2		South America	Brazil			Rio de Janeiro								0	ST69 Cplx	D		21	35	27	6	5	5	4
ESC_HB4300AA	ESC_LC9398AA_AS	D 398		UTI	69		Assembled		Manchester Met Uni	Escherichia coli				ESBL negative	2023-10-16	2023-10-16	ESC_HB4300AA	traces-0IamGWa;ILLUMINA;Paired;;NA;Uploaded			Urine	2015	11	1		South America	Brazil			Rio de Janeiro								0	ST69 Cplx	D		21	35	27	6	5	5	4
ESC_HB4301AA	ESC_LC9399AA_AS	H 414		UTI	69		Assembled		Manchester Met Uni	Escherichia coli				ESBL negative	2023-10-16	2023-10-16	ESC_HB4301AA	traces-0eVOAsv;ILLUMINA;Paired;;NA;Uploaded			Urine	2006	8	16		South America	Brazil			Rio de Janeiro								0	ST69 Cplx	D		21	35	27	6	5	5	4
ESC_HB4302AA	ESC_LC9400AA_AS	DS 030		UTI	69		Assembled		Manchester Met Uni	Escherichia coli				ESBL negative	2023-10-16	2023-10-16	ESC_HB4302AA	traces-0GwFhAO;ILLUMINA;Paired;;NA;Uploaded			Urine	2019	6	8		South America	Brazil			Rio de Janeiro								0	ST69 Cplx	D		21	35	27	6	5	5	4
ESC_HB4303AA	ESC_LC9401AA_AS	D 203		UTI	69		Assembled		Manchester Met Uni	Escherichia coli				ESBL negative	2023-10-16	2023-10-16	ESC_HB4303AA	traces-0cpBDfP;ILLUMINA;Paired;;NA;Uploaded			Urine	2015	11	1		South America	Brazil			Rio de Janeiro								0	ST69 Cplx	D		21	35	27	6	5	5	4
ESC_HB4304AA	ESC_LC9402AA_AS	H 110		UTI	69		Assembled		Manchester Met Uni	Escherichia coli				ESBL negative	2023-10-16	2023-10-16	ESC_HB4304AA	traces-0otPdli;ILLUMINA;Paired;;NA;Uploaded			Urine	2005	7	5		South America	Brazil			Rio de Janeiro								0	ST69 Cplx	D		21	35	27	6	5	5	4
ESC_HB4306AA	ESC_LC9405AA_AS	H 018		UTI	69		Assembled		Manchester Met Uni	Escherichia coli				ESBL negative	2023-10-16	2023-10-16	ESC_HB4306AA	traces-0IKfGXO;ILLUMINA;Paired;;NA;Uploaded			Urine	2005	6	16		South America	Brazil			Rio de Janeiro								0	ST69 Cplx	D		21	35	27	6	5	5	4
ESC_HB4308AA	ESC_LC9406AA_AS	H 199		UTI	69		Assembled		Manchester Met Uni	Escherichia coli				ESBL negative	2023-10-16	2023-10-16	ESC_HB4308AA	traces-0FFRzDS;ILLUMINA;Paired;;NA;Uploaded			Urine	2005	9	5		South America	Brazil			Rio de Janeiro								0	ST69 Cplx	D		21	35	27	6	5	5	4
ESC_HB4309AA	ESC_LC9407AA_AS	DS 896		UTI	69		Assembled		Manchester Met Uni	Escherichia coli				ESBL negative	2023-10-16	2023-10-16	ESC_HB4309AA	traces-0DSzeid;ILLUMINA;Paired;;NA;Uploaded			Urine	2019	7	15		South America	Brazil			Rio de Janeiro								0	ST69 Cplx	D		21	35	27	6	5	5	4
ESC_HB4310AA	ESC_LC9408AA_AS	D 44		UTI	69		Assembled		Manchester Met Uni	Escherichia coli				ESBL negative	2023-10-16	2023-10-16	ESC_HB4310AA	traces-0CuzkIC;ILLUMINA;Paired;;NA;Uploaded			Urine	2015	11	1		South America	Brazil			Rio de Janeiro								0	ST69 Cplx	D		21	35	27	6	5	5	4
ESC_HB4313AA	ESC_LC9411AA_AS	DS 269		UTI	69		Assembled		Manchester Met Uni	Escherichia coli				ESBL negative	2023-10-16	2023-10-16	ESC_HB4313AA	traces-0ThMbUY;ILLUMINA;Paired;;NA;Uploaded			Urine	2019	6	15		South America	Brazil			Rio de Janeiro								0	ST69 Cplx	D		21	35	27	6	5	5	4
ESC_HB4314AA	ESC_LC9412AA_AS	DS 509		UTI	69		Assembled		Manchester Met Uni	Escherichia coli				ESBL negative	2023-10-16	2023-10-16	ESC_HB4314AA	traces-0JPTmfw;ILLUMINA;Paired;;NA;Uploaded			Urine	2019	6	29		South America	Brazil			Rio de Janeiro								0	ST69 Cplx	D		21	35	27	6	5	5	4
ESC_HB4315AA	ESC_LC9413AA_AS	DS 859		UTI	69		Assembled		Manchester Met Uni	Escherichia coli				ESBL negative	2023-10-16	2023-10-16	ESC_HB4315AA	traces-0OPkfAK;ILLUMINA;Paired;;NA;Uploaded			Urine	2019	7	20		South America	Brazil			Rio de Janeiro								0	ST69 Cplx	D		21	35	27	6	5	5	4
ESC_HB4318AA	ESC_LC9416AA_AS	DS 889		UTI	69		Assembled		Manchester Met Uni	Escherichia coli				ESBL negative	2023-10-16	2023-10-16	ESC_HB4318AA	traces-0aTkRbs;ILLUMINA;Paired;;NA;Uploaded			Urine	2019	7	15		South America	Brazil			Rio de Janeiro								0	ST69 Cplx	D		21	35	27	6	5	5	4
ESC_HB4319AA	ESC_LC9417AA_AS	DS 553		UTI	69		Assembled		Manchester Met Uni	Escherichia coli				ESBL negative	2023-10-16	2023-10-16	ESC_HB4319AA	traces-0qvMvue;ILLUMINA;Paired;;NA;Uploaded			Urine	2019	7	2		South America	Brazil			Rio de Janeiro								0	ST69 Cplx	D		21	35	27	6	5	5	4
ESC_HB4321AA	ESC_LC9419AA_AS	DS 653		UTI	69		Assembled		Manchester Met Uni	Escherichia coli				ESBL negative	2023-10-16	2023-10-16	ESC_HB4321AA	traces-0baShDl;ILLUMINA;Paired;;NA;Uploaded			Urine	2019	7	4		South America	Brazil			Rio de Janeiro								0	ST69 Cplx	D		21	35	27	6	5	5	4
ESC_HB4322AA	ESC_LC9420AA_AS	DS 093		UTI	69		Assembled		Manchester Met Uni	Escherichia coli				ESBL negative	2023-10-16	2023-10-16	ESC_HB4322AA	traces-0FDKwpD;ILLUMINA;Paired;;NA;Uploaded			Urine	2019	6	12		South America	Brazil			Rio de Janeiro								0	ST69 Cplx	D		21	35	27	6	5	5	4
ESC_HB4323AA	ESC_LC9421AA_AS	DS 268		UTI	69		Assembled		Manchester Met Uni	Escherichia coli				ESBL negative	2023-10-16	2023-10-16	ESC_HB4323AA	traces-0KSshBI;ILLUMINA;Paired;;NA;Uploaded			Urine	2019	6	15		South America	Brazil			Rio de Janeiro								0	ST69 Cplx	D		21	35	27	6	5	5	4
ESC_HB4324AA	ESC_LC9422AA_AS	DS 469		UTI	69		Assembled		Manchester Met Uni	Escherichia coli				ESBL negative	2023-10-16	2023-10-16	ESC_HB4324AA	traces-0vrtJtM;ILLUMINA;Paired;;NA;Uploaded			Urine	2019	6	13		South America	Brazil			Rio de Janeiro								0	ST69 Cplx	D		21	35	27	6	5	5	4
ESC_HB4325AA	ESC_LC9423AA_AS	DS 688		UTI	69		Assembled		Manchester Met Uni	Escherichia coli				ESBL negative	2023-10-16	2023-10-16	ESC_HB4325AA	traces-0TwLzCs;ILLUMINA;Paired;;NA;Uploaded			Urine	2019	7	6		South America	Brazil			Rio de Janeiro								0	ST69 Cplx	D		21	35	27	6	5	5	4
ESC_HB4326AA	ESC_LC9424AA_AS	DS 744		UTI	69		Assembled		Manchester Met Uni	Escherichia coli				ESBL negative	2023-10-16	2023-10-16	ESC_HB4326AA	traces-0jwHcGs;ILLUMINA;Paired;;NA;Uploaded			Urine	2019	7	9		South America	Brazil			Rio de Janeiro								0	ST69 Cplx	D		21	35	27	6	5	5	4
ESC_HB4327AA	ESC_LC9425AA_AS	DS 702		UTI	69		Assembled		Manchester Met Uni	Escherichia coli				ESBL negative	2023-10-16	2023-10-16	ESC_HB4327AA	traces-0xbzYSH;ILLUMINA;Paired;;NA;Uploaded			Urine	2019	7	6		South America	Brazil			Rio de Janeiro								0	ST69 Cplx	D		21	35	27	6	5	5	4
ESC_HB4329AA	ESC_LC9427AA_AS	DS 919		UTI	69		Assembled		Manchester Met Uni	Escherichia coli				ESBL negative	2023-10-16	2023-10-16	ESC_HB4329AA	traces-0KSmpJO;ILLUMINA;Paired;;NA;Uploaded			Urine	2019	7	18		South America	Brazil			Rio de Janeiro								0	ST69 Cplx	D		21	35	27	6	5	5	4
ESC_HB4330AA	ESC_LC9428AA_AS	DS 737		UTI	69		Assembled		Manchester Met Uni	Escherichia coli				ESBL negative	2023-10-16	2023-10-16	ESC_HB4330AA	traces-0QWZmgT;ILLUMINA;Paired;;NA;Uploaded			Urine	2019	7	9		South America	Brazil			Rio de Janeiro								0	ST69 Cplx	D		21	35	27	6	5	5	4
ESC_HB4331AA	ESC_LC9429AA_AS	DS 579		UTI	69		Assembled		Manchester Met Uni	Escherichia coli				ESBL negative	2023-10-16	2023-10-16	ESC_HB4331AA	traces-0yzpCPO;ILLUMINA;Paired;;NA;Uploaded			Urine	2019	7	2		South America	Brazil			Rio de Janeiro								0	ST69 Cplx	D		21	35	27	6	5	5	4
ESC_HB4332AA	ESC_LC9430AA_AS	D 43		UTI	69		Assembled		Manchester Met Uni	Escherichia coli				ESBL negative	2023-10-16	2023-10-16	ESC_HB4332AA	traces-0alBqps;ILLUMINA;Paired;;NA;Uploaded			Urine	2015	11	1		South America	Brazil			Rio de Janeiro								0	ST69 Cplx	D		21	35	27	6	5	5	4
ESC_HB4333AA	ESC_LC9431AA_AS	DS 338		UTI	69		Assembled		Manchester Met Uni	Escherichia coli				ESBL negative	2023-10-16	2023-10-16	ESC_HB4333AA	traces-0rUnMgP;ILLUMINA;Paired;;NA;Uploaded			Urine	2019	6	14		South America	Brazil			Rio de Janeiro								0	ST69 Cplx	D		21	35	27	6	5	5	4
ESC_HB4335AA	ESC_LC9433AA_AS	D 344		UTI	69		Assembled		Manchester Met Uni	Escherichia coli				ESBL negative	2023-10-16	2023-10-16	ESC_HB4335AA	traces-0qtqAUD;ILLUMINA;Paired;;NA;Uploaded			Urine	2015	11	1		South America	Brazil			Rio de Janeiro								0	ST69 Cplx	D		21	35	27	6	5	5	4
ESC_HB4338AA	ESC_LC9436AA_AS	DS 151		UTI	69		Assembled		Manchester Met Uni	Escherichia coli				ESBL negative	2023-10-16	2023-10-16	ESC_HB4338AA	traces-0SwujKz;ILLUMINA;Paired;;NA;Uploaded			Urine	2019	6	12		South America	Brazil			Rio de Janeiro								0	ST69 Cplx	D		21	35	27	6	5	5	4
ESC_HB4339AA	ESC_LC9437AA_AS	DS 622		UTI	69		Assembled		Manchester Met Uni	Escherichia coli				ESBL negative	2023-10-16	2023-10-16	ESC_HB4339AA	traces-0mFKadb;ILLUMINA;Paired;;NA;Uploaded			Urine	2019	7	3		South America	Brazil			Rio de Janeiro								0	ST69 Cplx	D		21	35	27	6	5	5	4
ESC_HB4341AA	ESC_LC9439AA_AS	DS 091		UTI	69		Assembled		Manchester Met Uni	Escherichia coli				ESBL negative	2023-10-16	2023-10-16	ESC_HB4341AA	traces-0RdBVeg;ILLUMINA;Paired;;NA;Uploaded			Urine	2019	6	12		South America	Brazil			Rio de Janeiro								0	ST69 Cplx	D		21	35	27	6	5	5	4
ESC_HB4344AA	ESC_LC9442AA_AS	DS 206		UTI	69		Assembled		Manchester Met Uni	Escherichia coli				ESBL negative	2023-10-16	2023-10-16	ESC_HB4344AA	traces-0jkqfZq;ILLUMINA;Paired;;NA;Uploaded			Urine	2019	6	14		South America	Brazil			Rio de Janeiro								0	ST69 Cplx	D		21	35	27	6	5	5	4
ESC_HB4345AA	ESC_LC9443AA_AS	DS 136		UTI	69		Assembled		Manchester Met Uni	Escherichia coli				ESBL negative	2023-10-16	2023-10-16	ESC_HB4345AA	traces-0ieUPPF;ILLUMINA;Paired;;NA;Uploaded			Urine	2019	6	13		South America	Brazil			Rio de Janeiro								0	ST69 Cplx	D		21	35	27	6	5	5	4
ESC_HB4346AA	ESC_LC9444AA_AS	D 393		UTI	69		Assembled		Manchester Met Uni	Escherichia coli				ESBL negative	2023-10-16	2023-10-16	ESC_HB4346AA	traces-0iOTrVS;ILLUMINA;Paired;;NA;Uploaded			Urine	2015	11	1		South America	Brazil			Rio de Janeiro								0	ST69 Cplx	D		21	35	27	6	5	5	4
ESC_HB4347AA	ESC_LC9445AA_AS	D 78		UTI	69		Assembled		Manchester Met Uni	Escherichia coli				ESBL negative	2023-10-16	2023-10-16	ESC_HB4347AA	traces-0tkLevz;ILLUMINA;Paired;;NA;Uploaded			Urine	2015	11	1		South America	Brazil			Rio de Janeiro								0	ST69 Cplx	D		21	35	27	6	5	5	4
ESC_HB4348AA	ESC_LC9446AA_AS	D 213		UTI	69		Assembled		Manchester Met Uni	Escherichia coli				ESBL negative	2023-10-16	2023-10-16	ESC_HB4348AA	traces-0LkCdis;ILLUMINA;Paired;;NA;Uploaded			Urine	2015	11	1		South America	Brazil			Rio de Janeiro								0	ST69 Cplx	D		21	35	27	6	5	5	4
ESC_HB4351AA	ESC_LC9449AA_AS	DS 077		UTI	69		Assembled		Manchester Met Uni	Escherichia coli				ESBL negative	2023-10-16	2023-10-16	ESC_HB4351AA	traces-0FnLKLy;ILLUMINA;Paired;;NA;Uploaded			Urine	2019	6	8		South America	Brazil			Rio de Janeiro								0	ST69 Cplx	D		21	35	27	6	5	5	4
ESC_HB4353AA	ESC_LC9451AA_AS	DS 024		UTI	69		Assembled		Manchester Met Uni	Escherichia coli				ESBL negative	2023-10-16	2023-10-16	ESC_HB4353AA	traces-0mFnnUT;ILLUMINA;Paired;;NA;Uploaded			Urine	2019	6	8		South America	Brazil			Rio de Janeiro								0	ST69 Cplx	D		21	35	27	6	5	5	4
ESC_HB4356AA	ESC_LC9454AA_AS	DS 524		UTI	69		Assembled		Manchester Met Uni	Escherichia coli				ESBL negative	2023-10-16	2023-10-16	ESC_HB4356AA	traces-0wIoZUt;ILLUMINA;Paired;;NA;Uploaded			Urine	2019	6	29		South America	Brazil			Rio de Janeiro								0	ST69 Cplx	D		21	35	27	6	5	5	4
ESC_HB4358AA	ESC_LC9456AA_AS	D 99		UTI	69		Assembled		Manchester Met Uni	Escherichia coli				ESBL negative	2023-10-16	2023-10-16	ESC_HB4358AA	traces-0XJhiXn;ILLUMINA;Paired;;NA;Uploaded			Urine	2015	11	1		South America	Brazil			Rio de Janeiro								0	ST69 Cplx	D		21	35	27	6	5	5	4
ESC_HB4359AA	ESC_LC9458AA_AS	DS 733		UTI	69		Assembled		Manchester Met Uni	Escherichia coli				ESBL negative	2023-10-16	2023-10-16	ESC_HB4359AA	traces-0SzkLYL;ILLUMINA;Paired;;NA;Uploaded			Urine	2019	7	8		South America	Brazil			Rio de Janeiro								0	ST69 Cplx	D		21	35	27	6	5	5	4
ESC_HB4361AA	ESC_LC9459AA_AS	DS 551		UTI	69		Assembled		Manchester Met Uni	Escherichia coli				ESBL negative	2023-10-16	2023-10-16	ESC_HB4361AA	traces-0cANxAh;ILLUMINA;Paired;;NA;Uploaded			Urine	2019	7	2		South America	Brazil			Rio de Janeiro								0	ST69 Cplx	D		21	35	27	6	5	5	4
ESC_HB4362AA	ESC_LC9460AA_AS	DS 656		UTI	69		Assembled		Manchester Met Uni	Escherichia coli				ESBL negative	2023-10-16	2023-10-16	ESC_HB4362AA	traces-0slhinR;ILLUMINA;Paired;;NA;Uploaded			Urine	2019	7	4		South America	Brazil			Rio de Janeiro								0	ST69 Cplx	D		21	35	27	6	5	5	4
ESC_HB4363AA	ESC_LC9461AA_AS	DS 878		UTI	69		Assembled		Manchester Met Uni	Escherichia coli				ESBL negative	2023-10-16	2023-10-16	ESC_HB4363AA	traces-0DYFNjr;ILLUMINA;Paired;;NA;Uploaded			Urine	2019	7	23		South America	Brazil			Rio de Janeiro								0	ST69 Cplx	D		21	35	27	6	5	5	4
ESC_HB4364AA	ESC_LC9462AA_AS	DS 827		UTI	69		Assembled		Manchester Met Uni	Escherichia coli				ESBL negative	2023-10-16	2023-10-16	ESC_HB4364AA	traces-0COhKzx;ILLUMINA;Paired;;NA;Uploaded			Urine	2019	7	15		South America	Brazil			Rio de Janeiro								0	ST69 Cplx	D		21	35	27	6	5	5	4
ESC_HB4365AA	ESC_LC9463AA_AS	DS 811		UTI	69		Assembled		Manchester Met Uni	Escherichia coli				ESBL negative	2023-10-16	2023-10-16	ESC_HB4365AA	traces-0UNSsAB;ILLUMINA;Paired;;NA;Uploaded			Urine	2019	7	17		South America	Brazil			Rio de Janeiro								0	ST69 Cplx	D		21	35	27	6	5	5	4
ESC_HB4366AA	ESC_LC9464AA_AS	DS 863		UTI	69		Assembled		Manchester Met Uni	Escherichia coli				ESBL negative	2023-10-16	2023-10-16	ESC_HB4366AA	traces-0HpMoiH;ILLUMINA;Paired;;NA;Uploaded			Urine	2019	7	17		South America	Brazil			Rio de Janeiro								0	ST69 Cplx	D		21	35	27	6	5	5	4
ESC_HB4367AA	ESC_LC9465AA_AS	DS 879		UTI	69		Assembled		Manchester Met Uni	Escherichia coli				ESBL negative	2023-10-16	2023-10-16	ESC_HB4367AA	traces-0LNlvUj;ILLUMINA;Paired;;NA;Uploaded			Urine	2019	7	23		South America	Brazil			Rio de Janeiro								0	ST69 Cplx	D		21	35	27	6	5	5	4
ESC_HB4368AA	ESC_LC9466AA_AS	DS 775		UTI	69		Assembled		Manchester Met Uni	Escherichia coli				ESBL negative	2023-10-16	2023-10-16	ESC_HB4368AA	traces-0HJfOYU;ILLUMINA;Paired;;NA;Uploaded			Urine	2019	7	9		South America	Brazil			Rio de Janeiro								0	ST69 Cplx	D		21	35	27	6	5	5	4
ESC_HB4369AA	ESC_LC9467AA_AS	D 83		UTI	69		Assembled		Manchester Met Uni	Escherichia coli				ESBL negative	2023-10-16	2023-10-16	ESC_HB4369AA	traces-0KLWpRw;ILLUMINA;Paired;;NA;Uploaded			Urine	2015	11	1		South America	Brazil			Rio de Janeiro								0	ST69 Cplx	D		21	35	27	6	5	5	4
ESC_HB4370AA	ESC_LC9468AA_AS	DS 663		UTI	69		Assembled		Manchester Met Uni	Escherichia coli				ESBL negative	2023-10-16	2023-10-16	ESC_HB4370AA	traces-0PJNohr;ILLUMINA;Paired;;NA;Uploaded			Urine	2019	7	4		South America	Brazil			Rio de Janeiro								0	ST69 Cplx	D		21	35	27	6	5	5	4
ESC_HB4371AA	ESC_LC9469AA_AS	DS 658		UTI	69		Assembled		Manchester Met Uni	Escherichia coli				ESBL negative	2023-10-16	2023-10-16	ESC_HB4371AA	traces-0BPUhLE;ILLUMINA;Paired;;NA;Uploaded			Urine	2019	7	4		South America	Brazil			Rio de Janeiro								0	ST69 Cplx	D		21	35	27	6	5	5	4
ESC_HB4372AA	ESC_LC9470AA_AS	H 015		UTI	69		Assembled		Manchester Met Uni	Escherichia coli				ESBL negative	2023-10-16	2023-10-16	ESC_HB4372AA	traces-0CLfrGi;ILLUMINA;Paired;;NA;Uploaded			Urine	2005	3	30		South America	Brazil			Rio de Janeiro								0	ST69 Cplx	D		21	35	27	6	5	5	4
ESC_HB4373AA	ESC_LC9471AA_AS	DS 904		UTI	69		Assembled		Manchester Met Uni	Escherichia coli				ESBL negative	2023-10-16	2023-10-16	ESC_HB4373AA	traces-0KUlYpb;ILLUMINA;Paired;;NA;Uploaded			Urine	2019	7	23		South America	Brazil			Rio de Janeiro								0	ST69 Cplx	D		21	35	27	6	5	5	4
ESC_HB4374AA	ESC_LC9472AA_AS	DS 630		UTI	69		Assembled		Manchester Met Uni	Escherichia coli				ESBL negative	2023-10-16	2023-10-16	ESC_HB4374AA	traces-0DFcaZJ;ILLUMINA;Paired;;NA;Uploaded			Urine	2019	7	4		South America	Brazil			Rio de Janeiro								0	ST69 Cplx	D		21	35	27	6	5	5	4
ESC_HB4375AA	ESC_LC9473AA_AS	DS 740		UTI	69		Assembled		Manchester Met Uni	Escherichia coli				ESBL negative	2023-10-16	2023-10-16	ESC_HB4375AA	traces-0gxbOoP;ILLUMINA;Paired;;NA;Uploaded			Urine	2019	7	9		South America	Brazil			Rio de Janeiro								0	ST69 Cplx	D		21	35	27	6	5	5	4
ESC_HB4377AA	ESC_LC9475AA_AS	DS 666		UTI	69		Assembled		Manchester Met Uni	Escherichia coli				ESBL negative	2023-10-16	2023-10-16	ESC_HB4377AA	traces-0FpHCHE;ILLUMINA;Paired;;NA;Uploaded			Urine	2019	7	4		South America	Brazil			Rio de Janeiro								0	ST69 Cplx	D		21	35	27	6	5	5	4
ESC_HB4378AA	ESC_LC9476AA_AS	DS 619		UTI	69		Assembled		Manchester Met Uni	Escherichia coli				ESBL negative	2023-10-16	2023-10-16	ESC_HB4378AA	traces-0ivAWQZ;ILLUMINA;Paired;;NA;Uploaded			Urine	2019	7	3		South America	Brazil			Rio de Janeiro								0	ST69 Cplx	D		21	35	27	6	5	5	4
ESC_HB4379AA	ESC_LC9477AA_AS	DS 933		UTI	69		Assembled		Manchester Met Uni	Escherichia coli				ESBL negative	2023-10-16	2023-10-16	ESC_HB4379AA	traces-0HzpXep;ILLUMINA;Paired;;NA;Uploaded			Urine	2019	7	22		South America	Brazil			Rio de Janeiro								0	ST69 Cplx	D		21	35	27	6	5	5	4
ESC_HB4380AA	ESC_LC9478AA_AS	DS 166		UTI	69		Assembled		Manchester Met Uni	Escherichia coli				ESBL negative	2023-10-16	2023-10-16	ESC_HB4380AA	traces-0oqPxPf;ILLUMINA;Paired;;NA;Uploaded			Urine	2019	6	10		South America	Brazil			Rio de Janeiro								0	ST69 Cplx	D		21	35	27	6	5	5	4
ESC_HB4550AA	ESC_LC9614AA_AS	DS 450		UTI	69		Assembled		Manchester Met Uni	Escherichia coli				ESBL negative	2023-10-17	2023-10-17	ESC_HB4550AA	traces-0rhpAfv;ILLUMINA;Paired;;NA;Uploaded			Urine	2019	6	11		South America	Brazil			Rio de Janeiro								0	ST69 Cplx	D		21	35	27	6	5	5	4
ESC_HB4553AA	ESC_LC9617AA_AS	D 222		UTI	69		Assembled		Manchester Met Uni	Escherichia coli				ESBL negative	2023-10-17	2023-10-17	ESC_HB4553AA	traces-0tlJvzG;ILLUMINA;Paired;;NA;Uploaded			Urine	2015	11	1		South America	Brazil			Rio de Janeiro								0	ST69 Cplx	D		21	35	27	6	5	5	4
ESC_HB4554AA	ESC_LC9618AA_AS	DS 090		UTI	69		Assembled		Manchester Met Uni	Escherichia coli				ESBL negative	2023-10-17	2023-10-17	ESC_HB4554AA	traces-0wtYBhH;ILLUMINA;Paired;;NA;Uploaded			Urine	2019	6	12		South America	Brazil			Rio de Janeiro								0	ST69 Cplx	D		21	35	27	6	5	5	4
ESC_HB4555AA	ESC_LC9619AA_AS	DS 213		UTI	69		Assembled		Manchester Met Uni	Escherichia coli				ESBL negative	2023-10-17	2023-10-17	ESC_HB4555AA	traces-0ryVlYl;ILLUMINA;Paired;;NA;Uploaded			Urine	2019	6	13		South America	Brazil			Rio de Janeiro								0	ST69 Cplx	D		21	35	27	6	5	5	4
ESC_HB4557AA	ESC_LC9621AA_AS	DS 668		UTI	69		Assembled		Manchester Met Uni	Escherichia coli				ESBL negative	2023-10-17	2023-10-17	ESC_HB4557AA	traces-0NoCqTe;ILLUMINA;Paired;;NA;Uploaded			Urine	2019	7	4		South America	Brazil			Rio de Janeiro								0	ST69 Cplx	D		21	35	27	6	5	5	4
ESC_HB4562AA	ESC_LC9626AA_AS	D 294		UTI	69		Assembled		Manchester Met Uni	Escherichia coli				ESBL negative	2023-10-17	2023-10-17	ESC_HB4562AA	traces-0QUbNJO;ILLUMINA;Paired;;NA;Uploaded			Urine	2015	11	1		South America	Brazil			Rio de Janeiro								0	ST69 Cplx	D		21	35	27	6	5	5	4
ESC_HB4563AA	ESC_LC9627AA_AS	DS 894		UTI	69		Assembled		Manchester Met Uni	Escherichia coli				ESBL negative	2023-10-17	2023-10-17	ESC_HB4563AA	traces-0sQTuDp;ILLUMINA;Paired;;NA;Uploaded			Urine	2019	7	17		South America	Brazil			Rio de Janeiro								0	ST69 Cplx	D		21	35	27	6	5	5	4
ESC_HB4564AA	ESC_LC9628AA_AS	DS 848		UTI	69		Assembled		Manchester Met Uni	Escherichia coli				ESBL negative	2023-10-17	2023-10-17	ESC_HB4564AA	traces-0CylAJe;ILLUMINA;Paired;;NA;Uploaded			Urine	2019	7	20		South America	Brazil			Rio de Janeiro								0	ST69 Cplx	D		21	35	27	6	5	5	4
ESC_HB4565AA	ESC_LC9629AA_AS	DS 795		UTI	69		Assembled		Manchester Met Uni	Escherichia coli				ESBL negative	2023-10-17	2023-10-17	ESC_HB4565AA	traces-0WxXklO;ILLUMINA;Paired;;NA;Uploaded			Urine	2019	7	15		South America	Brazil			Rio de Janeiro								0	ST69 Cplx	D		21	35	27	6	5	5	4
ESC_HB4566AA	ESC_LC9630AA_AS	DS 794		UTI	69		Assembled		Manchester Met Uni	Escherichia coli				ESBL negative	2023-10-17	2023-10-17	ESC_HB4566AA	traces-0yPbLEu;ILLUMINA;Paired;;NA;Uploaded			Urine	2019	7	15		South America	Brazil			Rio de Janeiro								0	ST69 Cplx	D		21	35	27	6	5	5	4
Uberstrain	Assembly barcode	Name	Disease	Simple Disease	ST	EcoR Cluster	Status	Serotype	Lab Contact	Species	Serological Group	Path/Nonpath	Simple Patho	Comment	Date Entered	Release Date	Barcode	Data Source(Accession No.;Sequencing Platform;Sequencing Library;Insert Size;Experiment;Status)	Source Niche	Source Type	Source Details	Collection Year	Collection Month	Collection Day	Collection Time	Continent	Country	Region	District	City	Post Code	Latitude	Longitude	Bio Project ID	Project ID	Sample ID	Secondary Sample ID	Differences	ST Complex	Lineage	Subspecies	adk	fumC	gyrB	icd	mdh	purA	recA
ESC_CA5049AA	ESC_FA8996AA_AS	46_JC_GRAFT	UTI	UTI	131		Assembled		Julien Coussement	Escherichia coli					2016-01-05	2016-07-05	ESC_CA5049AA	traces-0ZkwpiA;ILLUMINA;Paired;;NA;Uploaded	Human	Human	urine	2013	3	29		Europe	Belgium	Brussels Capital	Bruxelles-Capitale	Anderlecht	1070							0	ST131 Cplx	B2		53	40	47	13	36	28	29
ESC_KA1883AA	ESC_TA8592AA_AS	MA	UTI	UTI	131		Assembled		Erin Graf grafe@email.chop.edu	Escherichia coli		Pathogen			2018-09-21	2019-03-26	ESC_KA1883AA	traces-0rSxxmR;ILLUMINA;Paired;;NA;Uploaded	Human	Human	Urine culture isolate	2018	9			North America	United States	Pennsylvania	Philadelphia	Philadelphia	19104							0	ST131 Cplx	B2		53	40	47	13	36	28	29
ESC_QA7377AA	ESC_JB5273AA_AS	YA00194039	UTI	UTI	131		Assembled	O25	Anthony Smith, NICD	Escherichia coli			EAEC	Urine source - UPEC	2020-03-09	2020-03-09	ESC_QA7377AA	ERR4425662;ILLUMINA;Paired;;ERX4366220;Uploaded	Human	Human	Human, Stool	2020	1	13		Africa	South Africa	Gauteng						PRJEB39739	ERP123295	SAMEA7160185	ERS4920643	0	ST131 Cplx	B2		53	40	47	13	36	28	29
ESC_PA4952AA	ESC_HB0487AA_AS	G330	UTI	UTI, prostatitis	131		Assembled		Evgeni Sokurenko	Escherichia coli		Pathogen	UPEC	TS-R, CIP-R	2019-12-02	2019-12-02	ESC_PA4952AA	traces-0SjtGPs;ILLUMINA;Paired;;NA;Uploaded	Human	Human	Urine; male patient	2011	6			North America	United States	Washington	King	Seattle	98195							0	ST131 Cplx	B2		53	40	47	13	36	28	29
ESC_PA2381AA	ESC_GB9014AA_AS	Jordan2	UTI		131		Assembled		Andrew Millard						2019-11-20	2020-11-26	ESC_PA2381AA	traces-0Sahhyo;ILLUMINA;Paired;;NA;Uploaded	Human	Human		2019																0	ST131 Cplx	B2		53	40	47	13	36	28	29
ESC_PA2386AA	ESC_GB9019AA_AS	Jordan11	UTI		131		Assembled		Andrew Millard	Escherichia coli					2019-11-20	2020-11-26	ESC_PA2386AA	traces-0rtoOsd;ILLUMINA;Paired;;NA;Uploaded	Human	Human		2019																0	ST131 Cplx	B2		53	40	47	13	36	28	29
ESC_PA2389AA	ESC_GB9022AA_AS	Jordan14	UTI		131		Assembled		Andrew Millard	Escherichia coli					2019-11-20	2020-11-26	ESC_PA2389AA	traces-0sbwkyU;ILLUMINA;Paired;;NA;Uploaded	Human	Human		2019																0	ST131 Cplx	B2		53	40	47	13	36	28	29
ESC_UA4633AA	ESC_VB1557AA_AS	BS411	UTI		131		Assembled		David Gordon	Escherichia coli					2021-03-11	2021-03-11	ESC_UA4633AA	traces-0zKppBR;ILLUMINA;Paired;;NA;Uploaded	Human	Human	Blood isolate					Oceania	Australia			Canberra								0	ST131 Cplx	B2		53	40	47	13	36	28	29
ESC_VA3268AA	ESC_WB2845AA_AS	CA11	UTI		131		Assembled		Eric Oswald	Escherichia coli		Pathogen	UPEC		2021-05-11	2021-05-11	ESC_VA3268AA	traces-0SAkhsO;ILLUMINA;Paired;;NA;Uploaded	Companion Animal	Canine	Urine	2020				Europe	France	Ile-de-France	Val-de-marne	Maisons-Alfort								0	ST131 Cplx	B2		53	40	47	13	36	28	29
ESC_VA3274AA	ESC_WB2850AA_AS	CA132	UTI		131		Assembled		Eric Oswald	Escherichia coli		Pathogen	UPEC		2021-05-11	2021-05-11	ESC_VA3274AA	traces-0NrNUVt;ILLUMINA;Paired;;NA;Uploaded	Companion Animal	Canine	Urine	2020				Europe	France	Ile-de-France	Val-de-marne	Maisons-Alfort								0	ST131 Cplx	B2		53	40	47	13	36	28	29
ESC_WA7445AA	ESC_ZB9186AA_AS	KMB-723	UTI		131	B2	Assembled		michalandrezal@gmail.com	Escherichia coli					2021-09-28	2021-09-28	ESC_WA7445AA	traces-0XcNsPj;ILLUMINA;Paired;;NA;Uploaded	Human	Human		2018				Europe	Slovakia											0	ST131 Cplx	B2		53	40	47	13	36	28	29
ESC_WA7447AA	ESC_ZB9188AA_AS	KMB-738	UTI		131	B2	Assembled	O16:H5	michalandrezal@gmail.com	Escherichia coli					2021-09-28	2021-09-28	ESC_WA7447AA	traces-0ZqRsNJ;ILLUMINA;Paired;;NA;Uploaded	Human	Human		2018				Europe	Slovakia											0	ST131 Cplx	B2		53	40	47	13	36	28	29
ESC_WA7450AA	ESC_ZB9191AA_AS	KMB-998	UTI		131	B2	Assembled		michalandrezal@gmail.com	Escherichia coli					2021-09-28	2021-09-28	ESC_WA7450AA	traces-0OeQIbS;ILLUMINA;Paired;;NA;Uploaded	Human	Human		2018				Europe	Slovakia											0	ST131 Cplx	B2		53	40	47	13	36	28	29
ESC_WA7451AA	ESC_ZB9192AA_AS	KMB-1000	UTI		131	B2	Assembled		michalandrezal@gmail.com	Escherichia coli					2021-09-28	2021-09-28	ESC_WA7451AA	traces-0GReuTp;ILLUMINA;Paired;;NA;Uploaded	Human	Human		2018				Europe	Slovakia											0	ST131 Cplx	B2		53	40	47	13	36	28	29
ESC_HB7171AA	ESC_MC2416AA_AS	CH34	UTI		131		Assembled		Marwick Lab	Escherichia coli				PATH-SAFE project (External Dataset)	2023-11-14	2023-11-14	ESC_HB7171AA	traces-0ILspkD;ILLUMINA;Paired;;NA;Uploaded	Human	Human	Care Home Urine	2020				Europe	United Kingdom	Scotland										0	ST131 Cplx	B2		53	40	47	13	36	28	29
ESC_HB8302AA	ESC_MC2997AA_AS	HU254	UTI		131		Assembled		Gally Lab	Escherichia coli				PATH-SAFE project	2023-11-16	2023-11-16	ESC_HB8302AA	traces-0jUhTrt;ILLUMINA;Paired;;NA;Uploaded	Human	Human	Clinical - Urine	2023	1	4		Europe	United Kingdom	Scotland										0	ST131 Cplx	B2		53	40	47	13	36	28	29
ESC_HB8312AA	ESC_MC3007AA_AS	HU214	UTI		131		Assembled		Gally Lab	Escherichia coli				PATH-SAFE project	2023-11-16	2023-11-16	ESC_HB8312AA	traces-0cqxMIZ;ILLUMINA;Paired;;NA;Uploaded	Human	Human	Clinical - Urine	2022	7	19		Europe	United Kingdom	Scotland										0	ST131 Cplx	B2		53	40	47	13	36	28	29
ESC_HB8314AA	ESC_MC3009AA_AS	HU211	UTI		131		Assembled		Gally Lab	Escherichia coli				PATH-SAFE project	2023-11-16	2023-11-16	ESC_HB8314AA	traces-0UURcyI;ILLUMINA;Paired;;NA;Uploaded	Human	Human	Clinical - Urine	2022	7	20		Europe	United Kingdom	Scotland										0	ST131 Cplx	B2		53	40	47	13	36	28	29
ESC_HB8345AA	ESC_MC3045AA_AS	HU291	UTI		131		Assembled		Gally Lab	Escherichia coli				PATH-SAFE project	2023-11-16	2023-11-16	ESC_HB8345AA	traces-0akmPHx;ILLUMINA;Paired;;NA;Uploaded	Human	Human	Clinical - Urine	2023	4	6		Europe	United Kingdom	Scotland										0	ST131 Cplx	B2		53	40	47	13	36	28	29
ESC_HB8347AA	ESC_MC3047AA_AS	HU288	UTI		131		Assembled		Gally Lab	Escherichia coli				PATH-SAFE project	2023-11-16	2023-11-16	ESC_HB8347AA	traces-0ueiCBg;ILLUMINA;Paired;;NA;Uploaded	Human	Human	Clinical - Urine	2023	4	6		Europe	United Kingdom	Scotland										0	ST131 Cplx	B2		53	40	47	13	36	28	29
ESC_HB8350AA	ESC_MC3050AA_AS	HU307	UTI		131		Assembled		Gally Lab	Escherichia coli				PATH-SAFE project	2023-11-16	2023-11-16	ESC_HB8350AA	traces-0ZoSrsC;ILLUMINA;Paired;;NA;Uploaded	Human	Human	Clinical - Urine	2023	4	6		Europe	United Kingdom	Scotland										0	ST131 Cplx	B2		53	40	47	13	36	28	29
ESC_HB8356AA	ESC_MC3056AA_AS	HU309	UTI		131		Assembled		Gally Lab	Escherichia coli				PATH-SAFE project	2023-11-16	2023-11-16	ESC_HB8356AA	traces-0ddVYtS;ILLUMINA;Paired;;NA;Uploaded	Human	Human	Clinical - Urine	2023	4	5		Europe	United Kingdom	Scotland										0	ST131 Cplx	B2		53	40	47	13	36	28	29
ESC_HB8370AA	ESC_MC3070AA_AS	HU127	UTI		131		Assembled		Gally Lab	Escherichia coli				PATH-SAFE project	2023-11-16	2023-11-16	ESC_HB8370AA	traces-0OdEnTC;ILLUMINA;Paired;;NA;Uploaded	Human	Human	Clinical - Urine	2022	7	19		Europe	United Kingdom	Scotland										0	ST131 Cplx	B2		53	40	47	13	36	28	29
ESC_HB8373AA	ESC_MC3073AA_AS	HU125	UTI		131		Assembled		Gally Lab	Escherichia coli				PATH-SAFE project	2023-11-16	2023-11-16	ESC_HB8373AA	traces-0AfJHMi;ILLUMINA;Paired;;NA;Uploaded	Human	Human	Clinical - Urine	2022	7	16		Europe	United Kingdom	Scotland										0	ST131 Cplx	B2		53	40	47	13	36	28	29
ESC_HB8374AA	ESC_MC3074AA_AS	HU128	UTI		131		Assembled		Gally Lab	Escherichia coli				PATH-SAFE project	2023-11-16	2023-11-16	ESC_HB8374AA	traces-0EWrbuK;ILLUMINA;Paired;;NA;Uploaded	Human	Human	Clinical - Urine	2022	7	18		Europe	United Kingdom	Scotland										0	ST131 Cplx	B2		53	40	47	13	36	28	29
ESC_HB8404AA	ESC_MC3104AA_AS	HU147	UTI		131		Assembled		Gally Lab	Escherichia coli				PATH-SAFE project	2023-11-16	2023-11-16	ESC_HB8404AA	traces-0woOYiL;ILLUMINA;Paired;;NA;Uploaded	Human	Human	Clinical - Urine	2022	7	20		Europe	United Kingdom	Scotland										0	ST131 Cplx	B2		53	40	47	13	36	28	29
ESC_HB8411AA	ESC_MC3111AA_AS	HU223	UTI		131		Assembled		Gally Lab	Escherichia coli				PATH-SAFE project	2023-11-16	2023-11-16	ESC_HB8411AA	traces-0IAoQdy;ILLUMINA;Paired;;NA;Uploaded	Human	Human	Clinical - Urine	2022	9	27		Europe	United Kingdom	Scotland										0	ST131 Cplx	B2		53	40	47	13	36	28	29
ESC_HB8420AA	ESC_MC3120AA_AS	HU163	UTI		131		Assembled		Gally Lab	Escherichia coli				PATH-SAFE project	2023-11-16	2023-11-16	ESC_HB8420AA	traces-0ntXJsj;ILLUMINA;Paired;;NA;Uploaded	Human	Human	Clinical - Urine	2022	7	18		Europe	United Kingdom	Scotland										0	ST131 Cplx	B2		53	40	47	13	36	28	29
ESC_HB8434AA	ESC_MC3134AA_AS	HU185	UTI		131		Assembled		Gally Lab	Escherichia coli				PATH-SAFE project	2023-11-16	2023-11-16	ESC_HB8434AA	traces-0SGoAAH;ILLUMINA;Paired;;NA;Uploaded	Human	Human	Clinical - Urine	2022	7	19		Europe	United Kingdom	Scotland										0	ST131 Cplx	B2		53	40	47	13	36	28	29
ESC_HB8445AA	ESC_MC3145AA_AS	HU178	UTI		131		Assembled		Gally Lab	Escherichia coli				PATH-SAFE project	2023-11-16	2023-11-16	ESC_HB8445AA	traces-0CUOLNT;ILLUMINA;Paired;;NA;Uploaded	Human	Human	Clinical - Urine	2022	7	19		Europe	United Kingdom	Scotland										0	ST131 Cplx	B2		53	40	47	13	36	28	29
ESC_HB8446AA	ESC_MC3146AA_AS	HU181	UTI		131		Assembled		Gally Lab	Escherichia coli				PATH-SAFE project	2023-11-16	2023-11-16	ESC_HB8446AA	traces-0QueuHP;ILLUMINA;Paired;;NA;Uploaded	Human	Human	Clinical - Urine	2022	7	19		Europe	United Kingdom	Scotland										0	ST131 Cplx	B2		53	40	47	13	36	28	29
ESC_HB8449AA	ESC_MC3149AA_AS	HU186	UTI		131		Assembled		Gally Lab	Escherichia coli				PATH-SAFE project	2023-11-16	2023-11-16	ESC_HB8449AA	traces-0WRWXZn;ILLUMINA;Paired;;NA;Uploaded	Human	Human	Clinical - Urine	2022	7	19		Europe	United Kingdom	Scotland										0	ST131 Cplx	B2		53	40	47	13	36	28	29
ESC_HB8480AA	ESC_MC3180AA_AS	HU234	UTI		131		Assembled		Gally Lab	Escherichia coli				PATH-SAFE project	2023-11-16	2023-11-16	ESC_HB8480AA	traces-0ReAMdP;ILLUMINA;Paired;;NA;Uploaded	Human	Human	Clinical - Urine	2022	9	27		Europe	United Kingdom	Scotland										0	ST131 Cplx	B2		53	40	47	13	36	28	29
ESC_HB8491AA	ESC_MC3191AA_AS	HU240	UTI		131		Assembled		Gally Lab	Escherichia coli				PATH-SAFE project	2023-11-16	2023-11-16	ESC_HB8491AA	traces-0MKpOae;ILLUMINA;Paired;;NA;Uploaded	Human	Human	Clinical - Urine	2022	9	27		Europe	United Kingdom	Scotland										0	ST131 Cplx	B2		53	40	47	13	36	28	29
ESC_HB8493AA	ESC_MC3193AA_AS	HU237	UTI		131		Assembled		Gally Lab	Escherichia coli				PATH-SAFE project	2023-11-16	2023-11-16	ESC_HB8493AA	traces-0fLSeUV;ILLUMINA;Paired;;NA;Uploaded	Human	Human	Clinical - Urine	2022	9	27		Europe	United Kingdom	Scotland										0	ST131 Cplx	B2		53	40	47	13	36	28	29
ESC_HB8496AA	ESC_MC3196AA_AS	HU230	UTI		131		Assembled		Gally Lab	Escherichia coli				PATH-SAFE project	2023-11-16	2023-11-16	ESC_HB8496AA	traces-0lJIXfH;ILLUMINA;Paired;;NA;Uploaded	Human	Human	Clinical - Urine	2022	9	27		Europe	United Kingdom	Scotland										0	ST131 Cplx	B2		53	40	47	13	36	28	29
ESC_CA0111AA	ESC_BA4120AA_AS	2010100177		UTI	131		Assembled		THE SANGER CENTER	Escherichia coli				UTI - cystitis	2015-08-27	2012-08-28	ESC_CA0111AA	ERR161329;ILLUMINA;Paired;219;ERX137179;NEW	Human	Human	Urine - Community	2010	10			Europe	Spain	Seville						PRJEB2968	ERP001354	SAMEA1486675	ERS126646	0	ST131 Cplx	B2		53	40	47	13	36	28	29
ESC_CA0112AA	ESC_CA2265AA_AS	2010099319		UTI	131		Assembled		THE SANGER CENTER	Escherichia coli				UTI	2015-08-27	2012-08-28	ESC_CA0112AA	ERR161328;ILLUMINA;Paired;219;ERX137178;NEW	Human	Human	Urine - Healthcare associated	2010	10			Europe	Spain	Seville						PRJEB2968	ERP001354	SAMEA1486643	ERS126645	0	ST131 Cplx	B2		53	40	47	13	36	28	29
ESC_CA0114AA	ESC_CA4395AA_AS	761034		UTI	131		Assembled		THE SANGER CENTER	Escherichia coli				UTI	2015-08-27	2012-08-28	ESC_CA0114AA	ERR161326;ILLUMINA;Paired;219;ERX137176;NEW	Human	Human	Blood - Community	2010	7			Europe	Spain	Seville						PRJEB2968	ERP001354	SAMEA1486583	ERS126643	0	ST131 Cplx	B2		53	40	47	13	36	28	29
ESC_CA0115AA	ESC_BA2034AA_AS	2010078422		UTI	131		Assembled		THE SANGER CENTER	Escherichia coli				UTI - cystitis	2015-08-27	2012-08-28	ESC_CA0115AA	ERR161325;ILLUMINA;Paired;219;ERX137175;NEW	Human	Human	Urine - Community	2010	7			Europe	Spain	Seville						PRJEB2968	ERP001354	SAMEA1486663	ERS126642	0	ST131 Cplx	B2		53	40	47	13	36	28	29
ESC_CA0117AA	ESC_BA7509AA_AS	2010077749		UTI	131		Assembled		THE SANGER CENTER	Escherichia coli				UTI - pyelonephritis	2015-08-27	2012-08-28	ESC_CA0117AA	ERR161323;ILLUMINA;Paired;219;ERX137173;NEW	Human	Human	Blood - Nosocomial	2010	6			Europe	Spain	Seville						PRJEB2968	ERP001354	SAMEA1486626	ERS126640	0	ST131 Cplx	B2		53	40	47	13	36	28	29
ESC_CA0118AA	ESC_CA2153AA_AS	2010081517		UTI	131		Assembled		THE SANGER CENTER	Escherichia coli				UTI	2015-08-27	2012-08-28	ESC_CA0118AA	ERR161322;ILLUMINA;Paired;219;ERX137172;NEW	Human	Human	Urine - Community	2010	6			Europe	Spain	Seville						PRJEB2968	ERP001354	SAMEA1486586	ERS126639	0	ST131 Cplx	B2		53	40	47	13	36	28	29
ESC_CA0123AA	ESC_CA1939AA_AS	2010039553		UTI	131		Assembled		THE SANGER CENTER	Escherichia coli				UTI	2015-08-27	2012-08-28	ESC_CA0123AA	ERR161317;ILLUMINA;Paired;219;ERX137167;NEW	Human	Human	Urine - Community	2010	2			Europe	Spain	Seville						PRJEB2968	ERP001354	SAMEA1486607	ERS126634	0	ST131 Cplx	B2		53	40	47	13	36	28	29
ESC_CA0125AA	ESC_BA2222AA_AS	2010035103		UTI	131		Assembled		THE SANGER CENTER	Escherichia coli				UTI - cystitis	2015-08-27	2012-08-28	ESC_CA0125AA	ERR161315;ILLUMINA;Paired;219;ERX137165;NEW	Human	Human	Urine - Healthcare associated	2010	1			Europe	Spain	Seville						PRJEB2968	ERP001354	SAMEA1486672	ERS126632	0	ST131 Cplx	B2		53	40	47	13	36	28	29
ESC_CA0129AA	ESC_CA0426AA_AS	1110728271		UTI	131		Assembled		THE SANGER CENTER	Escherichia coli				UTI - pyelonephritis	2015-08-27	2012-08-28	ESC_CA0129AA	ERR161311;ILLUMINA;Paired;219;ERX137161;NEW	Human	Human	Blood - Nosocomial	2010	1			Europe	Spain	Seville						PRJEB2968	ERP001354	SAMEA1486611	ERS126628	0	ST131 Cplx	B2		53	40	47	13	36	28	29
ESC_CA0132AA	ESC_BA4016AA_AS	2010032085		UTI	131		Assembled		THE SANGER CENTER	Escherichia coli				UTI - pyelonephritis	2015-08-27	2012-08-28	ESC_CA0132AA	ERR161308;ILLUMINA;Paired;219;ERX137158;NEW	Human	Human	Urine - Healthcare associated	2010	1			Europe	Spain	Seville						PRJEB2968	ERP001354	SAMEA1486674	ERS126625	0	ST131 Cplx	B2		53	40	47	13	36	28	29
ESC_CA0134AA	ESC_BA4639AA_AS	2010031282		UTI	131		Assembled		THE SANGER CENTER	Escherichia coli				UTI - pyelonephritis, sepsis	2015-08-27	2012-08-28	ESC_CA0134AA	ERR161306;ILLUMINA;Paired;219;ERX137156;NEW	Human	Human	Blood - Healthcare associated	2010	1			Europe	Spain	Seville						PRJEB2968	ERP001354	SAMEA1486614	ERS126623	0	ST131 Cplx	B2		53	40	47	13	36	28	29
ESC_DA9433AA	ESC_HA1979AA_AS	UTI524		UTI	131		Assembled		NTU	Escherichia coli					2016-07-01	2012-01-05	ESC_DA9433AA	ERR062292;ILLUMINA;Paired;76;ERX040234;SRA	Human	Human	Urine	2009				Europe	UK							PRJEB2805	ERP001095	SAMEA1094707	ERS079800	0	ST131 Cplx	B2		53	40	47	13	36	28	29
ESC_HB4261AA	ESC_LC9357AA_AS	D 82		UTI	131		Assembled		Manchester Met Uni	Escherichia coli				ESBL negative	2023-10-16	2023-10-16	ESC_HB4261AA	traces-0MISQvn;ILLUMINA;Paired;;NA;Uploaded			Urine	2015	11	1		South America	Brazil			Rio de Janeiro								0	ST131 Cplx	B2		53	40	47	13	36	28	29
ESC_HB4316AA	ESC_LC9414AA_AS	D 37		UTI	131		Assembled		Manchester Met Uni	Escherichia coli				ESBL negative	2023-10-16	2023-10-16	ESC_HB4316AA	traces-0SYCqtx;ILLUMINA;Paired;;NA;Uploaded			Urine	2015	11	1		South America	Brazil			Rio de Janeiro								0	ST131 Cplx	B2		53	40	47	13	36	28	29
ESC_HB4360AA	ESC_LC9457AA_AS	D 430		UTI	131		Assembled		Manchester Met Uni	Escherichia coli				ESBL negative	2023-10-16	2023-10-16	ESC_HB4360AA	traces-0RzYXvv;ILLUMINA;Paired;;NA;Uploaded			Urine	2015	11	1		South America	Brazil			Rio de Janeiro								0	ST131 Cplx	B2		53	40	47	13	36	28	29
[truncated: 7 more columns]

## Sheet: Table S2
Table S2 Presence of virulence-associated genes analyzed by PCR
UTIs (n=46)	P=positive, N=negative
phylogroup		B2	B2	B2	B2	B2	B2	B2	B2	B2	B2	B2	B2	B2	B2	B2	B2	B2	B2	B2	B2	B2	B2	B2	B2	B2	B2	B2	B2	B2	B2	B2	B2	B2	B2	B2	B2	B2	B2	B2	B2	B2	B2	B2	D	D	D
MLST		ST131	ST131	ST131	ST131	ST131	ST131	ST131	ST131	ST131	ST131	ST131	ST131	ST131	ST131	ST131	ST131	ST131	ST131	ST131	ST131	ST131	ST131	ST131	ST131	ST131	ST131	ST131	ST131	ST131	ST131	ST131	ST131	ST131	ST131	ST131	ST131	ST131	ST131	non-ST131	non-ST131	non-ST131	non-ST131	non-ST131	non-ST131	non-ST131	non-ST131
strain		KYE007	KYE008	KYE009	KYE010	KYE012	KYE013	KYE014	KYE015	KYE019	KYE021	KYE024	KYE026	KYE027	KYE029	KYE030	KYE031	KYE032	KYE033	KYE035	KYE037	KYE038	KYE039	KYE040	KYE044	KYE045	KYE047	KYE048	KYE049	KYE051	KYE053	KYE054	KYE056	KYE057	KYE060	KYE062	KYE063	KYE065	KYE066	KYE016	KYE034	KYE042	KYE059	KYE064	KYE006	KYE011	KYE020
Type-1 pili	fimH	P	P	P	P	P	P	P	P	P	P	P	P	P	P	P	P	P	P	P	P	P	P	P	P	P	P	P	P	P	P	P	P	P	P	P	P	P	P	P	P	P	P	P	P	P	P
Curli fibers	csgA	P	P	P	P	P	P	P	P	P	P	P	P	P	P	P	P	P	P	P	P	P	P	P	P	P	P	P	P	P	P	P	P	P	P	P	P	P	P	P	P	P	P	P	P	P	P
P fimbriae	papAH	N	P	N	N	N	N	N	N	N	N	N	N	P	P	P	N	P	N	P	N	N	N	P	N	N	P	N	P	N	N	P	N	N	N	N	N	N	N	P	P	P	N	P	N	N	N
	papGII	N	N	N	N	N	N	N	N	N	N	N	N	P	P	P	N	P	N	P	N	N	N	P	N	N	P	N	P	N	N	P	N	N	N	N	N	N	N	P	P	N	N	P	N	N	N
	papGIII	N	P	N	N	N	N	N	N	N	N	N	N	N	N	N	N	N	N	N	N	N	N	N	N	N	N	N	N	N	N	N	N	N	N	N	N	N	N	N	N	P	N	N	N	N	N
iron utilization	fyuA	P	P	P	P	P	P	P	P	P	P	P	P	P	P	P	P	P	P	P	P	P	P	P	P	P	P	P	P	P	P	P	P	P	P	P	P	P	P	P	P	P	P	P	P	P	P
	iutA	P	P	P	P	P	P	P	P	P	P	P	P	P	P	P	P	P	P	P	P	P	P	P	P	P	P	P	P	P	P	P	P	P	P	P	P	P	P	P	N	P	P	P	N	N	N
complement inhibition・immune evasion	kpsMTII	P	P	P	P	P	N	P	P	P	P	P	P	P	N	P	P	P	P	P	P	P	P	P	P	P	P	N	P	P	P	P	P	P	P	P	P	P	P	P	P	P	P	P	P	P	P
	traT	P	P	P	P	P	P	P	P	N	P	N	P	P	N	P	P	P	P	P	P	P	N	N	P	N	N	P	P	P	P	N	P	P	P	P	N	P	N	N	P	N	N	N	N	N	N
	ompT	P	P	P	P	P	P	P	P	P	P	P	P	P	P	P	P	P	P	P	P	P	P	P	P	P	P	P	P	P	P	P	P	P	P	P	P	P	P	P	P	P	P	P	N	N	N
pathogenicity island marker	malX	P	P	P	P	P	P	P	P	P	P	P	P	P	P	P	P	P	P	P	P	P	P	P	P	P	P	P	P	P	P	P	P	P	P	P	P	P	P	P	P	P	P	P	N	N	N
toxin	cnf1	N	N	N	N	N	N	N	N	N	N	N	N	P	P	P	N	P	N	P	N	N	N	P	N	N	P	N	P	N	N	P	N	N	N	N	N	N	N	N	N	P	N	P	N	N	N
	hlyA	N	N	N	N	N	N	N	N	N	N	N	N	P	P	P	N	P	N	P	N	N	N	P	N	N	P	N	P	N	N	P	N	N	N	N	N	N	N	N	N	N	N	P	N	N	N
	usp	P	P	P	P	P	P	P	P	P	P	P	P	P	P	P	P	P	P	P	P	P	P	P	P	P	P	P	P	P	P	P	P	P	P	P	P	P	P	P	P	P	P	P	N	N	N

## Sheet: Table S3
Table S3 Sequences of lacY in the Prokka data of ST1193 strains (KYE016, KTE059, and KYE064).
KYE016			KYE059			KYE064
CDS 502931..503938			CDS complement(24687..25694)			CDS complement(24687..25694)
	/gene="lacY_2"			/gene="lacY_1"			/gene="lacY_1"
	/locus_tag="KYE016_01209"			/locus_tag="KYE059_00022"			/locus_tag="KYE064_02746"
	/inference="ab initio prediction:Prodigal:002006"			/inference="ab initio prediction:Prodigal:002006"			/inference="ab initio prediction:Prodigal:002006"
	/inference="similar to AA sequence:UniProtKB:P02920"			/inference="similar to AA sequence:UniProtKB:P02920"			/inference="similar to AA sequence:UniProtKB:P02920"
	/codon_start=1			/codon_start=1			/codon_start=1
	/transl_table=11			/transl_table=11			/transl_table=11
	/product="Lactose permease"			/product="Lactose permease"			/product="Lactose permease"
	/translation="MLVMFAPFFIFIFGPLLQYNILVGSIVGGIYLGFCFNAGAPAVEAFIEKVSRRSNFEFGRARMFGCVGWALCASIVGIMFTINNQFVFWLGSGCALILAVLLFFAKTDAPSSATVANAVGANHSAFSLKLALELFRQPKLWFLSLYVIGVSCTYDVFDQQFANFFTSFFATVEQGTRVFGYVTTMGELLNASIMFFAPLIINRIGGKNALLLAGTIMSVRIIGSSFATSALEVVILKTLHMFEVPFLLVGCFKYITSQFEVRFSATIYLVCFCFFKQLAMIFMSVLAGNMYESIGFQGAYLVLGLVALGFTLISVFTLSGPGPLSLLRRQVNEVA"			/translation="MLVMFAPFFIFIFGPLLQYNILVGSIVGGIYLGFCFNAGAPAVEAFIEKVSRRSNFEFGRARMFGCVGWALCASIVGIMFTINNQFVFWLGSGCALILAVLLFFAKTDAPSSATVANAVGANHSAFSLKLALELFRQPKLWFLSLYVIGVSCTYDVFDQQFANFFTSFFATVEQGTRVFGYVTTMGELLNASIMFFAPLIINRIGGKNALLLAGTIMSVRIIGSSFATSALEVVILKTLHMFEVPFLLVGCFKYITSQFEVRFSATIYLVCFCFFKQLAMIFMSVLAGNMYESIGFQGAYLVLGLVALGFTLISVFTLSGPGPLSLLRRQVNEVA"			/translation="MLVMFAPFFIFIFGPLLQYNILVGSIVGGIYLGFCFNAGAPAVEAFIEKVSRRSNFEFGRARMFGCVGWALCASIVGIMFTINNQFVFWLGSGCALILAVLLFFAKTDAPSSATVANAVGANHSAFSLKLALELFRQPKLWFLSLYVIGVSCTYDVFDQQFANFFTSFFATVEQGTRVFGYVTTMGELLNASIMFFAPLIINRIGGKNALLLAGTIMSQLAMIFMSVLAGNMYESIGFQGAYLVLGLVALGFTLISVFTLSGPGPLSLLRRQVNEVVRIIGSSFATSALEVVILKTLHMFEVPFLLVGCFKYITSQFEVRFSATIYLVCFCFFKA"
CDS 502686..502937			CDS complement(25688..25939)			CDS complement(25688..25939)
	/gene="lacY_1"			/gene="lacY_2"			/gene="lacY_2"
	/locus_tag="KYE016_01208"			/locus_tag="KYE059_00023"			/locus_tag="KYE064_02747"
	/inference="ab initio prediction:Prodigal:002006"			/inference="ab initio prediction:Prodigal:002006"			/inference="ab initio prediction:Prodigal:002006"
	/inference="similar to AA sequence:UniProtKB:P02920"			/inference="similar to AA sequence:UniProtKB:P02920"			/inference="similar to AA sequence:UniProtKB:P02920"
	/codon_start=1			/codon_start=1			/codon_start=1
	/transl_table=11			/transl_table=11			/transl_table=11
	/product="Lactose permease"			/product="Lactose permease"			/product="Lactose permease"
	/translation="MYYLKNTNFWMFGLFFFFYFFIMGAYFPFFPIWLHDINHISKSDTGIIFAAISLFSLLFQPLFGLLSDKLGLRKYLLWIIPAC"			/translation="MYYLKNTNFWMFGLFFFFYFFIMGAYFPFFPIWLHDINHISKSDTGIIFAAISLFSLLFQPLFGLLSDKLGLRKYLLWIIPAC"			/translation="MYYLKNTNFWMFGLFFFFYFFIMGAYFPFFPIWLHDINHISKSDTGIIFAAISLFSLLFQPLFGLLSDKLGLRKYLLWIIPAC"

## Sheet: Table S4
Table S4 Virulence genes in the clinical isolates and reference strains analyzed by ABRicate
Green cells indicate the genes determined positive by ABRicate. The strains indicated in blue are the UPEC reference strains.
	27	27	27	27	15	15	27	15	15	15	15	27	27	15	27	15	8	NA	14	NA	27	27	27	14	14	14	NA	CTX-M-Gene
	O25:H4	O25:H4	O25:H4	O25:H4	O25:H4	O25:H4	O16:H5	O25:H4	O25:H4	O25:H4	O25:H4	O16:H5	O25:H4	O25:H4	O25:H4	O25:H4	O25:H1	O6:H1	O1:H1	O18:H7	O75:H5	no-hit:H5	O75:H5	O45:H15	O51:H40	O50/O2:H30	O6:H31	Serotype
	ST131	ST131	ST131	ST131	ST131	ST131	ST131	ST131	ST131	ST131	ST131	ST131	ST131*	ST131	ST131	ST131	ST73	ST73	ST95	ST95	ST1193	ST1193	ST1193	ST38	ST38	ST38	ST127	MLST
	B2	B2	B2	B2	B2	B2	B2	B2	B2	B2	B2	B2	B2	B2	B2	B2	B2	B2	B2	B2	B2	B2	B2	D	D	D	B2	Phylo-group
Gene	KYE008	KYE013	KYE019	KYE024	KYE026	KYE027	KYE035	KYE040	KYE047	KYE049	KYE054	KYE056	KYE057	KYE060	KYE062	EC958	KYE042	CFT073	KYE034	UTI89	KYE016	KYE059	KYE064	KYE006	KYE011	KYE020	536	strain
EC958_0639
EC958_0640
EC958_0641
EC958_3105
EC958_4611
EC958_5031
EC958_5032
EC958_5043
ECNA114_28561
ECNA114_2857
ECNA114_2858
ECNA114_2860
ECNA114_2871
ECNA114_2872
matA
matC
upaC
yijP
c3386
c3387
c3391
c3392
c3393
c3396
c3398
c3399
c3401
pic
ydcm
APECO1_3695
APECO1_3702
APECO1_3711
APECO1_3712
APECO1_3713
APECO1_3715
ECOK1_3214
ibeA
UTI89_C3190
UTI89_C3194
UTI89_C3202
ECO103_3360
b2854
EcE24377A_0237
ECs3712
ECs3728
eivA
eivC
eivE
eivF
eivG
eivI
eivJ
epaO
epaP
epaQ
epaR
epaS
eprH
eprI
eprJ
eprK
espL1
espL3
espL4
espR1
espR2
espX1
espX3
espX4
espX5
espY1
espY2
espY3
espY4
etrA
hcp
hlyE
ipad
orgA
orgB
pkgA
vgrG
ycbF
ycbQ
ycbR
ycbS
ycbT
ycbU
ycbV
ygeG
ygeH
Z0263
Z0265
Z1307
artj
aslA
cadA
cheA
cheB
cheR
cheW
cheY
cheZ
csgA
csgB
csgC
csgD
csgE
csgF
csgG
ecpA
ecpC
ecpD
ECS88_3547
entA
entB
entC
entD
entE
entF
entS
fepA
fepB
fepC
fepD
fepG
fes
fimD
fimF
fimG
fimH
flgA
flgB
flgC
flgD
flgE
flgF
flgG
flgH
flgI
flgJ
flgK
flgL
flgN
flhA
flhB
flhC
flhD
flhE
fliA
fliE
fliF
fliG
fliH
fliI
fliJ
fliK
fliL
fliM
fliN
fliO
fliP
fliQ
fliR
fliS
fliT
fliZ
flk
fyuA
gadX
hofB
hofC
hofq
ibeB
motA
motB
nada
nadb
ppda
ppdb
ppdc
ppdD
sitA
sitB
sitC
sitD
tar/cheM
ybtA
ybtE
ybtP
ybtQ
ybtS
ybtT
ybtU
ybtX
ycfz
ygdb
yggr
ECP_2804
ECP_2805
ECP_2806
ECP_2810
ECP_2815
ECP_2814
EC958_3095
ccdb
ECNA114_2856
upaH
c3402
c3385
ECABU_c31070
iucD
iutA
c3610
iucA
iucB
iucC
sat
agn43
aec15
eaeH
senB
Z2203
APECO1_3696
ECS88_0243
kpsT
neua
neuC
UTI89_C0255
UTI89_C3191
aec11
aec14
aec16
aec8
aec17
aec18
aec19
aec22
aec23
aec24
aec25
aec26
aec28
aec29
aec30
aec31
aec32
clpV
fimB
fimA
fimC
fimE
fimI
b2972
gspC
gspD
gspE
gspF
gspG
gspH
gspI
gspJ
gspK
yghg
aec7
ecpE
papA
papB
c3400
gspo
malx
ompA
ompt
papI
usp
yjaa
papX
ecpB
ecpR
ehaB
ibeC
irp2
fepE
kpsM
gspL
gspM
kpsD
chuA
chuS
chuT
chuU
chuV
chuW
chuX
chuY
fliY
Z2200
Z2201
Z2206
fimF_1
fimG_1
irp1
ireA
tia
vat
papC
papD
papE
papF
papG
papH
papJ
papK
hlyA
cnf1
cdiA
hlyB
hlyC
hlyD
cdiB
aaiW
EC958_2290
cfaA
cfaB
cfaC
cfaD
cswA
cswB
cswC
cswD
cswE
ECP_0235
ECP_0242
ECP_2801
ECP_2802
ECP_2803
ECP_2821
ECP_2822
pixB
pixC
pixD
pixF
pixG
pixH
pixJ
draA
drbe_121
daaD
daaE
mcba
afaE-V
afaC
traJ
cia
ce1a
EC958_5138
EC958_2289
EC958_3099
EC958_4614
afrC
fedB
int
EC042_4548
EC042_4549
EC55989_3315
aaiT
aap/aspU
aatA
aatB
aatC
aatP
astA
drbe_122
afaC-I
draD
afaA
afaB
daaF
draP
espR4
matF
c3388
c3389
focA
focB
focC
focD
focF
focG
focH
focI
focX
focY
mchb
mchf
tcpC
wzx_o6
focI-2
cib
colY
ECABU_c30910
ECABU_c30920
fliC
UTI89_C3192
UTI89_C3204
sfaA
sfaB
sfaC
sfaD
sfaE
sfaF
sfaG
sfaH
sfaS
sfaX
sfaY
iroB
iroC
iroD
iroE
iroN
clbJ
clbK
fimD_1
APECO1_3716
fdeC
UM146_02430
trat
cah
upaG/ehaG
clbA
clbB
clbC
clbD
clbE
clbF
clbG
clbH
clbI
clbL
clbM
clbN
clbO
clbP
clbQ
clbR
hma
iss2
fliD
afaD
EC958_3091
EC958_4121
flu
nfae111
Number of the detected genes	200	174	189	190	202	192	207	192	190	196	192	200	180	201	197	198	219	234	233	257	220	209	228	218	240	227	261

## Sheet: Table S5
Table S5 Homologs of genes found in the ESBL-producing UPEC strains.
Homologs were defined by the Basic Local Alignment Search Tool (BLAST) using a protein database in NCBI or previous results.
gene	homologues						Reference
afaA	draA
afaC	afaC-I
afaD	draD	daaD
afaE	drbE_121	nfaE111	afaE-V	drbE_122	daaE		https://doi.org/10.1128/jcm.39.5.1738-1745.2001	https://doi.org/10.1111/j.1574-6968.2006.00144.x
ecpB	matC
ecpE	matF
ecpR	matA
fimD_1	Z2203
irp1	EC958_2289
irp2	EC958_2290
tssB_1	c3385	UTI89_C3190	EC958_5031
tssC_1	c3386	ECP_2801	UTI89_C3191	EC958_5032
tssK_1	c3387	ECP_2802	UTI89_C3192	ECNA114_2856	APECO1_3716
tssL_1	c3388	ECP_2803	APECO1_3715	ECNA114_28561	ECABU_c30910	ECO103_3360
ompA-T6SS_1	c3389	ECP_2804	UTI89_C3194	ECNA114_2857	ECABU_c30920
hcp1 family	c3391	ECP_2805	APECO1_3713	ECNA114_2858
tssH(clpV)	c3392	ECP_2806	APECO1_3712	ECNA114_2860
vgrG_1-1	c3393	APECO1_3711	EC958_3091
vgrG_1-2	EC958_3095
vgrG_1-3	ECP_2810	EC958_3099
tssM_1	c3398	ECP_2814	UTI89_C3204
tssA_1	c3399	ECP_2815	APECO1_3702	EC958_3105
tssF_1	c3400*
tssG_1	c3400*
tssJ_1	c3401	ECP_2821	APECO1_3696	ECNA114_2871
tssE_1	c3402	ECP_2822	APECO1_3695	ECNA114_2872
vasL/evfB	ECABU_c31070	ECOK1_3214	EC958_5043
PAAR_like gene	UTI89_C0255
tssI/vgrG	aec15	vgrG
hcp1_2	aec16	hcp
tssB_2	aec17
tssC_2	aec18
tssE_2	aec19
tssF_2	ECP_0235	ECS88_0243	EcE24377A_0237
tssG_2	aec22
fha	aec23
tssJ_2	aec24
tssK_2	aec25
tssL_2	aec26
vasI_2	aec28
tssA_2	aec29
tssM_2	aec30
evfB/vasL	aec31
hcp 2_2	aec32
ompA	Z1307
*c3400 contains tssF_1 and tssG_1 genes

## Sheet: Table S6
Table S6 The member of gene loci determined by previous results or BLAST search.
Name of loci	genes in the loci
Curli biosynthesis	csgA	csgB	csgC	csgD	csgE	csgF	csgG
E. coli common pilus	ecpA	ecpB	ecpC	ecpD	ecpE	ecpR
F1C fimbriae	focA	focB	focC	focD	focF	focG	focH	focI	focI_2	focX	focY
S fimbriae	sfaA	sfaB	sfaC	sfaD	sfaE	sfaF	sfaG	sfaH	sfaS	sfaX	sfaY
P fimbriae	papA	papB	papC	papD	papE	papF	papG	papH	papI	papJ	papK
Type I pili	fimA	fimI	fimC	fimD	fimF	fimG	fimH
F9 fimbriae	Z2200	Z2201	fimD_1	fimF_1	fimG_1	Z2206
T4a pili	ppdc	ygdb	ppdb	ppda	yggr
Ycb fimbriae	ycbF	ycbQ	ycbR	ycbS	ycbT	ycbU	ycbV
Afa/Dra fimbriae	daaF	afaA/draA	afaB	afaC	afaD/draD	draP	afaE
pix fimbriae	pixB	pixC	pixD	pixF	pixG	pixH	pixJ
CFA/I fimbriae	cfaA	cfaB	cfaC	cfaD
CS12 fimbriae	cswA	cswB	cswC	cswD	cswE
APEC autotransporter	aatA	aatB	aatC	aatP
Group 2 capsule	kpsF	kpsE	kpsD	kpsU	kpsC	kpsS	kpsT	kpsM
Hemin utilization	chuA	chuS	chuT	chuU	chuV	chuW	chuX	chuY
Enterobactin	entA	entB	entC	entD	entE	entF	entS	fepA	fepB	fepC	fepD	fepE	fepG	fes
sit iron/manganese utilization	sitA	sitB	sitC	sitD
Salmochelin	iroB	iroC	iroD	iroE	iroN
Yersiniabactin	fyuA	irp1	irp2	ybtA	ybtE	ybtP	ybtQ	ybtS	ybtT	ybtU	ybtX
Aerobactin	iucA	iucB	iucC	iucD	iutA
Motility and Chemotaxis	cheA	cheB	cheR	cheW	cheY	cheZ	flgA	flgB	flgC	flgD	flgE	flgF	flgG	flgH	flgI	flgJ	flgK	flgL	flgN	flhA	flhB	flhC	flhD	flhE	fliA	fliC	fliD	fliE	fliF	fliG	fliH	fliI	fliJ	fliK	fliL	fliM	fliN	fliO	fliP	fliQ	fliR	fliS	fliT	fliY	fliZ	motA	motB	tar/cheM
T2SS	b2972	yghg	gspC	gspD	gspE	gspF	gspG	gspH	gspI	gspJ	gspK	gspL	gspM
PpdD pili	hofB	hofC	ppdD	hofQ
2nd T3SS-epa	b2854	ECs3712	ECs3728	eivA	eivC	eivE	eivF	eivG	eivI	eivJ	epaO	epaP	epaQ	epaR	epaS	eprH	eprI	eprJ	eprK	etrA	orgA	orgB	pkgA	ygeG	ygeH
T3SS-esp	espL1	espL3	espL4	espR1	espR2	espR4	espX1	espX3	espX4	espX5	espY1	espY2	espY3	espY4
T6SS-1	tssB	tssC	tssK	tssL	ompA-T6SS_1	Hcp1 family	tssH(clpV)	VgrG_1-1	VgrG_1-2	c3396	UTI89_C3202	VgrG_1-3	tssM	tssA	TssF	TssG	tssJ	tssE	VasL/EvfB
T6SS-2	aec7	aec8	aec11	PAAR_like	aec14	TssI/VgrG	Hcp1	Z0265	TssB	Z0263	TssC	TssE	TssF	TssG	FHA	TssJ	TssK	TssL	clpV	vasI	TssA	TssM	EvfB/VasL	hcp
Colibactin	clbA	clbB	clbC	clbD	clbE	clbF	clbG	clbH	clbI	clbJ	clbK	clbL	clbM	clbN	clbO	clbP	clbQ	clbR	clbS
α-Hemolysin	hlyA	hlyB	hlyC	hlyD
Invasin	ibeA	ibeB	ibeC
The capsulear gene cluster of K15 in 536 resembles that of group 2 and 3 capsules.
[truncated: 2 more columns]

## Sheet: Table S7
Table S5 The genes contained in the T6SS loci of the ESBL-producing UPEC clinical isolates and reference strains
The T6SS, which consists of multiple components, is usually composed of 13 core components (TssA-TssM). These components are the membrane complex (TssJ/L/M), baseplate (TssE/F/G/K), sheath (TssB/C), inner Hcp tube (TssD) tipped with VgrG (TssI), ClpV ATPase (TssH), and TssA proteins that facilitate sheath assembly initiation Classified.( Journet L, Cascales E. 2016. The Type VI Secretion System i…
The genes specifically detected depending on MLST are indicated with purple cells.
T6SS-1 gene loci
		phylogroup B2									phylogroup D
		ST131			ST73		ST95		ST1193	ST127	ST38
	genes	EC598	ST131-O25:H4 type	ST131-O16 type	CFT073	KYE042	UTI89	KYE034	KYE16, 59, 64	536
	tssB_1	EC958_5031	EC958_5031	EC958_5031	c3385	c3385	UTI89_C3190	UTI89_C3190	c3385	c3385	-
	tssC_1	EC958_5032	EC958_5032	EC958_5032	c3386	c3386	UTI89_C3191	UTI89_C3191	UTI89_C3191	ECP_2801	-
	tssK_1	ECNA114_2856	ECNA114_2856	ECNA114_2856	c3387	c3387	UTI89_C3192	APECO1_3716	ECNA114_2856	ECP_2802	-
	tssL_1	ECNA114_28561	ECNA114_28561	ECNA114_28561	c3388	ECABU_c30910	APECO1_3715	APECO1_3715	ECO103_3360	ECP_2803	-
	ompA-T6SS_1	ECNA114_2857	ECNA114_2857	ECNA114_2857	c3389	ECABU_c30920	UTI89_C3194	UTI89_C3194	ECP_2804	ECP_2804	-
	hcp1 family	ECNA114_2858	ECNA114_2858	ECNA114_2858	c3391	c3391	APECO1_3713	APECO1_3713	ECP_2805	ECP_2805	-
	tssH(clpV)	ECNA114_2860	ECNA114_2860	ECNA114_2860	c3392	c3392	APECO1_3712	APECO1_3712	ECP_2806	ECP_2806	-
	vgrG_1-1	EC958_3091	-	-	c3393	c3393	APECO1_3711	APECO1_3711	-	-	-
	vgrG_1-2	EC958_3095	-	EC958_3095	-	-	-	-	EC958_3095	EC958_3095	-
	c3396	-	-	-	c3396	c3396	-	-	-	-	-
	UTI89_C3202	-	-	-	-	-	UTI89_C3202	UTI89_C3202	-	-	-
	vgrG_1-3	EC958_3099	EC958_3099	-	-	-	-	-	ECP_2810	ECP_2810	-
	tssM_1	-	-	ECP_2814	c3398	c3398	UTI89_C3204	-	ECP_2814	ECP_2814	-
	tssA_1	EC958_3105	EC958_3105	EC958_3105	c3399	c3399	APECO1_3702	APECO1_3702	ECP_2815	ECP_2815	-
	tssF_1	c3400	c3400	c3400	c3400	c3400	c3400	c3400	c3400	c3400	-
	tssG_1	c3400	c3400	c3400	c3400	c3400	c3400	c3400	c3400	c3400	-
	tssJ_1	ECNA114_2871	ECNA114_2871	ECNA114_2871	c3401	c3401	APECO1_3696	APECO1_3696	APECO1_3696	ECP_2821	-
	tssE_1	ECNA114_2872	ECNA114_2872	ECNA114_2872	c3402	c3402	APECO1_3695	APECO1_3695	c3402	ECP_2822	-
	vasL/evfB	EC958_5043	EC958_5043	EC958_5043	ECABU_c31070	ECABU_c31070	ECOK1_3214	ECOK1_3214	ECABU_c31070	ECABU_c31070	-
		*c3400 contains tssF_1 and tssG_1 genes
T6SS-2 gene loci
		phylogroup B2						phylogroup D
		ST131	ST73	ST95		ST1193	ST127	ST38
	genes	EC598, ST131 type	CFT073, KYE042	UTI89	KYE034	KYE016, 059, 064	536	KYE006, 011, 020
	aec7	-	aec7	aec7	aec7	aec7	aec7	-
	aec8	-	-	aec8	aec8	aec8	aec8	-
	aec11	-	-	aec11	aec11	aec11	aec11	-
	PAAR_like gene	-	-	UTI89_C025	UTI89_C025	UTI89_C025	ECP_0242	-
	aec14	-	-	aec14	aec14	aec14	aec14	-
	tssI/vgrG	-	aec15	aec15	-	aec15	aec15	vgrG
	hcp1_2	-	-	aec16	aec16	aec16	aec16	hcp
	Z0265	-	-	-	-	-	-	Z0265
	tssB_2	-	-	aec17	aec17	aec17	aec17	aec17
	Z0263	-	-	-	-	-	-	Z0263
	tssC_2	-	-	aec18	aec18	aec18	aec18	aec18
	tssE_2	-	-	aec19	aec19	aec19	aec19	aec19
	tssF_2	-	-	ECS88_0243	ECS88_0243	ECS88_0243	ECP_0235	EcE24377A_0237
	tssG_2	-	-	aec22	aec22	aec22	aec22	aec22
	fha	-	-	aec23	aec23	aec23	aec23	aec23
	tssJ_2	-	-	aec24	aec24	aec24	aec24	aec24
	tssK_2	-	-	aec25	aec25	aec25	aec25	aec25
	tssL_2	-	-	aec26	aec26	aec26	aec26	aec26
	ClpV	-	-	clpV	clpV	clpV	clpV	clpV
	vasI_2	-	-	aec28	aec28	aec28	aec28	aec28
	tssA_2	-	-	aec29	aec29	aec29	aec29	aec29
	tssM_2	-	-	aec30	aec30	aec30	aec30	aec30
	evfB/vasL	-	-	aec31	aec31	aec31	aec31	aec31
	hcp2_2	-	-	aec32	aec32	aec32	aec32	aec32

## Sheet: Table S8
Table S8 Member of virulence-associated genes in each gene loci and the ratio of possession analyzed by ABRicate and Prokka.
Virulence genes were categorized according to the member of each gene loci indicated in Table S7.
The gene names with red letters indicate the genes assessed by PCR as described in the text.
			27	27	27	27	15	15	27	15	15	15	15	27	27	15	27	15	8	NA	14	NA	27	27	27	14	14	14	NA	CTX-M-Gene
			O25:H4	O25:H4	O25:H4	O25:H4	O25:H4	O25:H4	O16:H5	O25:H4	O25:H4	O25:H4	O25:H4	O16:H5	O25:H4	O25:H4	O25:H4	O25:H4	O25:H1	O6:H1	O1:H1	O18:H7	O75:H5	no-hit:H5	O75:H5	O45:H15	O51:H40	O50/O2:H30	O6:H31	Serotype
			ST131	ST131	ST131	ST131	ST131	ST131	ST131	ST131	ST131	ST131	ST131	ST131	ST131*	ST131	ST131	ST131	ST73	ST73	ST95	ST95	ST1193	ST1193	ST1193	ST38	ST38	ST38	ST127	MLST
			B2	B2	B2	B2	B2	B2	B2	B2	B2	B2	B2	B2	B2	B2	B2	B2	B2	B2	B2	B2	B2	B2	B2	D	D	D	B2	Phylo-group
Cateogory	Virulence associated gene or gene loci	Gene	KYE008	KYE013	KYE019	KYE024	KYE026	KYE027	KYE035	KYE040	KYE047	KYE049	KYE054	KYE056	KYE057	KYE060	KYE062	EC958	KYE042	CFT073	KYE034	UTI89	KYE016	KYE059	KYE064	KYE006	KYE011	KYE020	536	strain
Adhesin	Curli biosynthesis	csgA	1	1	1	1	1	1	1	1	1	1	1	1	1	1	1	1	1	1	1	1	1	1	1	1	1	1	1
Adhesin	Curli biosynthesis	csgB	1	1	1	1	1	1	1	1	1	1	1	1	1	1	1	1	1	1	1	1	1	1	1	1	1	1	1
Adhesin	Curli biosynthesis	csgC	1	1	1	1	1	1	1	1	1	1	1	1	1	1	1	1	1	1	1	1	1	1	1	1	1	1	1
Adhesin	Curli biosynthesis	csgD	1	1	1	1	1	1	1	1	1	1	1	1	1	1	1	1	1	1	1	1	1	1	1	1	1	1	1			1	genes detected by ABRicate as desribed in Materials and Methods
Adhesin	Curli biosynthesis	csgE	1	1	1	1	1	1	1	1	1	1	1	1	1	1	1	1	1	1	1	1	1	1	1	1	1	1	1				genes detected by Prokka
Adhesin	Curli biosynthesis	csgF	1	1	1	1	1	1	1	1	1	1	1	1	1	1	1	1	1	1	1	1	1	1	1	1	1	1	1			0	genes of partial fragment was detected at the edge of contig
Adhesin	Curli biosynthesis	csgG	1	1	1	1	1	1	1	1	1	1	1	1	1	1	1	1	1	1	1	1	1	1	1	1	1	1	1			0	genes detected by Prokka at lower identity and covorage (60% each)
	Number of genes	Number of genes	7	7	7	7	7	7	7	7	7	7	7	7	7	7	7	7	7	7	7	7	7	7	7	7	7	7	7
	% posession	% posession	1	1	1	1	1	1	1	1	1	1	1	1	1	1	1	1	1	1	1	1	1	1	1	1	1	1	1
Adhesin	E. coli common pilus	ecpA	1	1	1	1	1	1	1	1	1	1	1	1	1	1	1	1	1	1	1	1	1	1	1	1	1	1	1
Adhesin	E. coli common pilus	ecpB	1	1	1	1	1	1	1	1	1	1	1	1	1	1	1	1	1	1	1	1	1	1	1	1	1	1	1
Adhesin	E. coli common pilus	ecpC	1	1	1	1	1	1	1	1	1	1	1	1	1	1	1	1	1	1	1	1	1	1	1	1	1	1	1
Adhesin	E. coli common pilus	ecpD	1	1	1	1	1	1	1	1	1	1	1	1	1	1	1	1	1	1	1	1	1	1	1	1	1	1	1
Adhesin	E. coli common pilus	ecpE	1	1	1	1	1	1	1	1	1	1	1	1	1	1	1	1	1	1	1	1	1	1	1	1	1	1	1
Adhesin	E. coli common pilus	ecpR	1	1	1	1	1	1	1	1	1	1	1	1	1	1	1	1	1	1	1	1	1	1	1	1	1	1	1
	Number of genes	Number of genes	6	6	6	6	6	6	6	6	6	6	6	6	6	6	6	6	6	6	6	6	6	6	6	6	6	6	6
	% posession	% posession	1	1	1	1	1	1	1	1	1	1	1	1	1	1	1	1	1	1	1	1	1	1	1	1	1	1	1
Adhesin	F1C fimbriae	focA	0	0	0	0	0	0	0	0	0	0	0	0	0	0	0	0	0	1	0	0	0	0	0	0	0	0	0
Adhesin	F1C fimbriae	focB	0	0	0	0	0	0	0	0	0	0	0	0	0	0	0	0	0	1	0	0	0	0	0	0	0	0	0
Adhesin	F1C fimbriae	focC	0	0	0	0	0	0	0	0	0	0	0	0	0	0	0	0	0	1	0	0	0	0	0	0	0	0	0
Adhesin	F1C fimbriae	focD	0	0	0	0	0	0	0	0	0	0	0	0	0	0	0	0	0	1	0	0	0	0	0	0	0	0	0
Adhesin	F1C fimbriae	focF	0	0	0	0	0	0	0	0	0	0	0	0	0	0	0	0	0	1	0	0	0	0	0	0	0	0	0
Adhesin	F1C fimbriae	focG	0	0	0	0	0	0	0	0	0	0	0	0	0	0	0	0	0	1	0	0	0	0	0	0	0	0	0
Adhesin	F1C fimbriae	focH	0	0	0	0	0	0	0	0	0	0	0	0	0	0	0	0	0	1	0	0	0	0	0	0	0	0	0
Adhesin	F1C fimbriae	focI	0	0	0	0	0	0	0	0	0	0	0	0	0	0	0	0	0	1	0	0	0	0	0	0	0	0	0
Adhesin	F1C fimbriae	focI-2	0	0	0	0	0	0	0	0	0	0	0	0	0	0	0		0	1	0	0	0	0	0	0	0	0	0
Adhesin	F1C fimbriae	focX	0	0	0	0	0	0	0	0	0	0	0	0	0	0	0	0	0	1	0	0	0	0	0	0	0	0	0
Adhesin	F1C fimbriae	focY	0	0	0	0	0	0	0	0	0	0	0	0	0	0	0	0	0	1	0	0	0	0	0	0	0	0	0
	Number of genes	Number of genes	0	0	0	0	0	0	0	0	0	0	0	0	0	0	0	0	0	11	0	0	0	0	0	0	0	0	0
	% posession	% posession	0	0	0	0	0	0	0	0	0	0	0	0	0	0	0	0	0	1.1	0	0	0	0	0	0	0	0	0
Adhesin	S fimbriae	sfaA	0	0	0	0	0	0	0	0	0	0	0	0	0	0	0	0	0	0	0	1	0	0	0	0	0	0	1
Adhesin	S fimbriae	sfaB	0	0	0	0	0	0	0	0	0	0	0	0	0	0	0	0	0	0	0	1	0	0	0	0	0	0	1
Adhesin	S fimbriae	sfaC	0	0	0	0	0	0	0	0	0	0	0	0	0	0	0	0	0	0	0	1	0	0	0	0	0	0	1
Adhesin	S fimbriae	sfaD	0	0	0	0	0	0	0	0	0	0	0	0	0	0	0	0	0	0	0	1	0	0	0	0	0	0	1
Adhesin	S fimbriae	sfaE	0	0	0	0	0	0	0	0	0	0	0	0	0	0	0	0	0	0	0	1	0	0	0	0	0	0	1
Adhesin	S fimbriae	sfaF	0	0	0	0	0	0	0	0	0	0	0	0	0	0	0	0	0	0	0	1	0	0	0	0	0	0	1
Adhesin	S fimbriae	sfaG	0	0	0	0	0	0	0	0	0	0	0	0	0	0	0	0	0	0	0	1	0	0	0	0	0	0	1
Adhesin	S fimbriae	sfaH	0	0	0	0	0	0	0	0	0	0	0	0	0	0	0	0	0	0	0	1	0	0	0	0	0	0	1
Adhesin	S fimbriae	sfaS	0	0	0	0	0	0	0	0	0	0	0	0	0	0	0	0	0	0	0	1	0	0	0	0	0	0	1
Adhesin	S fimbriae	sfaX	0	0	0	0	0	0	0	0	0	0	0	0	0	0	0	0	0	0	0	1	0	0	0	0	0	0	1
Adhesin	S fimbriae	sfaY	0	0	0	0	0	0	0	0	0	0	0	0	0	0	0	0	0	0	0	1	0	0	0	0	0	0	1
	Number of genes	Number of genes	0	0	0	0	0	0	0	0	0	0	0	0	0	0	0	0	0	0	0	11	0	0	0	0	0	0	11
	% posession	% posession	0	0	0	0	0	0	0	0	0	0	0	0	0	0	0	0	0	0	0	1	0	0	0	0	0	0	1
Adhesin	P fimbriae	papA	1	1	1	1	1	1	1	1	0	1	1	1	1	1	1	1	1	1	1	1	1	1	1	0	0	0	1
Adhesin	P fimbriae	papB	1	1	1	1	1	1	1	1	0	1	1	1	1	1	1	1	1	1	1	1	1	1	1	0	0	0	1
Adhesin	P fimbriae	papC	1	0	0	0	0	1	1	1	1	1	1	0	0	0	0	0	1	1	1	1	1	0	1	0	0	0	1
Adhesin	P fimbriae	papD	1	0	0	0	0	1	1	1	1	1	1	0	0	0	0	0	1	1	1	1	1	0	1	0	0	0	1
Adhesin	P fimbriae	papE	1	0	0	0	0	1	1	1	1	1	1	0	0	0	0	0	1	1	1	1	1	0	1	0	0	0	1
Adhesin	P fimbriae	papF	1	0	0	0	0	1	1	1	1	1	1	0	0	0	0	0	1	1	1	1	1	0	1	0	0	0	1
Adhesin	P fimbriae	papG	1	0	0	0	0	1	1	1	1	1	1	0	0	0	0	0	1	1	1	1	1	0	1	0	0	0	1
Adhesin	P fimbriae	papH	1	0	0	0	0	1	1	1	1	1	1	0	0	0	0	0	1	1	1	1	1	0	1	0	0	0	1
Adhesin	P fimbriae	papI	1	1	1	1	1	1	1	1	1	1	1	1	1	1	1	1	1	1	1	1	1	1	1	0	0	0	1
Adhesin	P fimbriae	papJ	1	0	0	0	0	1	1	1	1	1	1	0	0	0	0	0	1	1	1	1	1	0	1	0	0	0	1
Adhesin	P fimbriae	papK	1	0	0	0	0	1	1	1	1	1	1	0	0	0	0	0	1	1	1	1	1	0	1	0	0	0	1
	Number of genes	Number of genes	11	3	3	3	3	11	11	11	11	11	11	3	3	3	3	3	11	11	11	11	11	3	11	0	0	0	11
	% posession	% posession	1	0.272727	0.272727	0.272727	0.272727	1	1	1	1	1	1	0.272727	0.272727	0.272727	0.272727	0.272727	1	1	1	1	1	0.272727	1	0	0	0	1
Adhesin	Type I pilli	fimA	1	1	1	1	1	1	1	1	1	1	1	1	1	1	1	1	0	1	1	1	1	1	1	1	1	1	1
Adhesin	Type I pilli	fimI	1	1	1	1	1	1	1	1	1	1	1	1	1	1	1	1	0	1	1	1	1	1	1	1	1	1	1
Adhesin	Type I pilli	fimC	1	1	1	1	1	1	1	1	1	1	1	1	1	1	1	1	0	1	1	1	1	1	1	1	1	1	1
Adhesin	Type I pilli	fimD	1	1	1	1	1	1	1	1	1	1	1	1	1	1	1	1	1	1	1	1	1	1	1	1	1	1	1
Adhesin	Type I pilli	fimF	1	1	1	1	1	1	1	1	1	1	1	1	1	1	1	1	1	1	1	1	1	1	1	1	1	1	1
Adhesin	Type I pilli	fimG	1	1	1	1	1	1	1	1	1	1	1	1	1	1	1	1	1	1	1	1	1	1	1	1	1	1	1
Adhesin	Type I pilli	fimH	1	1	1	1	1	1	1	1	1	1	1	1	1	1	1	1	1	1	1	1	1	1	1	1	1	1	1
	Number of genes	Number of genes	7	7	7	7	7	7	7	7	7	7	7	7	7	7	7	7	6	7	7	7	7	7	7	7	7	7	7
	% posession	% posession	1	1	1	1	1	1	1	1	1	1	1	1	1	1	1	1	0.857143	1	1	1	1	1	1	1	1	1	1
Adhesin	F9 fimbriae	Z2200	1	1	1	1	1	1	1	1	1	1	1	1	1	1	1	1	1	1	1	1	1	1	1	1	1	1	0
Adhesin	F9 fimbriae	Z2201	1	1	1	1	1	1	1	1	1	1	1	1	1	1	1	1	1	1	1	1	1	1	1	1	1	1	0
Adhesin	F9 fimbriae	fimD_1	1	1	1	1	1	1	0	1	1	1	1	1	1	1	1	1	1	1	0	1	0	0	0	0	0	0	0
Adhesin	F9 fimbriae	fimF_1	1	1	1	1	1	1	1	1	1	1	1	1	1	1	1	1	1	1	1	1	1	1	1	1	1	1	0
Adhesin	F9 fimbriae	fimG_1	1	1	1	1	1	1	1	1	1	1	1	1	1	1	1	1	1	1	1	1	1	1	1	1	1	1	0
Adhesin	F9 fimbriae	Z2206	1	1	1	1	1	1	1	1	1	1	1	1	1	1	1	1	1	1	1	1	1	1	1	1	1	1	0
	Number of genes	Number of genes	6	6	6	6	6	6	6	6	6	6	6	6	6	6	6	6	6	6	6	6	6	6	6	6	6	6	0
	% posession	% posession	1	1	1	1	1	1	1	1	1	1	1	1	1	1	1	1	1	1	1	1	1	1	1	1	1	1	0
Adhesin	T4a pili	ppdc	1	1	1	1	1	1	1	1	1	1	1	1	1	1	1	1	1	1	1	1	1	1	1	1	1	1	1
Adhesin	T4a pili	ygdb	1	1	1	1	1	1	1	1	1	1	1	1	1	1	1	1	1	1	1	1	1	1	1	1	1	1	1
Adhesin	T4a pili	ppdb	1	1	1	1	1	1	1	1	1	1	1	1	1	1	1	1	1	1	1	1	1	1	1	1	1	1	1
Adhesin	T4a pili	ppda	1	1	1	1	1	1	1	1	1	1	1	1	1	1	1	1	1	1	1	1	1	1	1	1	1	1	1
Adhesin	T4a pili	yggr	1	1	1	1	1	1	1	1	1	1	1	1	1	1	1	1	1	1	1	1	1	1	1	1	1	1	1
	Number of genes	Number of genes	5	5	5	5	5	5	5	5	5	5	5	5	5	5	5	5	5	5	5	5	5	5	5	5	5	5	5
	% posession	% posession	1	1	1	1	1	1	1	1	1	1	1	1	1	1	1	1	1	1	1	1	1	1	1	1	1	1	1
Adhesin	Afa/Dra fimbriae	daaF	0	0	0	0	1	0	0	0	0	0	0	1	0	1	1	1	0	0	0	0	0	0	0	0	1	0	0
Adhesin	Afa/Dra fimbriae	afaA	0	0	0	0	1	0	0	0	0	0	0	1	0	1	1	1	0	0	0	0	0	0	0	0	1	0	0
Adhesin	Afa/Dra fimbriae	afaB	0	0	0	0	1	0	0	0	0	0	0	1	0	1	1	1	0	0	0	0	0	0	0	0	1	0	0
Adhesin	Afa/Dra fimbriae	afaC	0	0	0	0	1	0	0	0	0	0	0	1	0	1	1	1	0	0	0	0	0	0	0	0	1	0	0
Adhesin	Afa/Dra fimbriae	afaD					1							1		1	1	1									1
Adhesin	Afa/Dra fimbriae	draP	0	0	0	0	1	0	0	0	0	0	0	1	0	1	1	1	0	0	0	0	0	0	0	0	1	0	0
Adhesin	Afa/Dra fimbriae	afaE	0	0	0	0	1	0	0	0	0	0	0	1	0	1	1	1	0	0	0	0	0	0	0	0	1	0	0
	Number of genes	Number of genes	0	0	0	0	7	0	0	0	0	0	0	7	0	7	7	7	0	0	0	0	0	0	0	0	7	0	0
	% posession	% posession	0	0	0	0	1	0	0	0	0	0	0	1	0	1	1	1	0	0	0	0	0	0	0	0	1	0	0
Adhesin	Ycb fimbriae	ycbF	0	0	0	0	0	0	0	0	0	0	0	0	0	0	0	0	0	0	0	0	0	0	0	1	1	1	0
Adhesin	Ycb fimbriae	ycbQ	0	0	0	0	0	0	0	0	0	0	0	0	0	0	0	0	0	0	0	0	0	0	0	1	1	1	0
Adhesin	Ycb fimbriae	ycbR	0	0	0	0	0	0	0	0	0	0	0	0	0	0	0	0	0	0	0	0	0	0	0	1	1	1	0
Adhesin	Ycb fimbriae	ycbS	0	0	0	0	0	0	0	0	0	0	0	0	0	0	0	0	0	0	0	0	0	0	0	1	1	1	0
Adhesin	Ycb fimbriae	ycbT	0	0	0	0	0	0	0	0	0	0	0	0	0	0	0	0	0	0	0	0	0	0	0	1	1	1	0
Adhesin	Ycb fimbriae	ycbU	0	0	0	0	0	0	0	0	0	0	0	0	0	0	0	0	0	0	0	0	0	0	0	1	1	1	0
Adhesin	Ycb fimbriae	ycbV	0	0	0	0	0	0	0	0	0	0	0	0	0	0	0	0	0	0	0	0	0	0	0	1	1	1	0
	Number of genes	Number of genes	0	0	0	0	0	0	0	0	0	0	0	0	0	0	0	0	0	0	0	0	0	0	0	7	7	7	0
	% posession	% posession	0	0	0	0	0	0	0	0	0	0	0	0	0	0	0	0	0	0	0	0	0	0	0	1	1	1	0
Adhesin	pix fimbriae	pixB	0	0	0	0	0	0	0	0	0	0	0	0	0	0	0	0	0	0	0	0	0	0	0	0	0	0	1
Adhesin	pix fimbriae	pixC	0	0	0	0	0	0	0	0	0	0	0	0	0	0	0	0	0	0	0	0	0	0	0	0	0	0	1
Adhesin	pix fimbriae	pixD	0	0	0	0	0	0	0	0	0	0	0	0	0	0	0	0	0	0	0	0	0	0	0	0	0	0	1
Adhesin	pix fimbriae	pixF	0	0	0	0	0	0	0	0	0	0	0	0	0	0	0	0	0	0	0	0	0	0	0	0	0	0	1
Adhesin	pix fimbriae	pixG	0	0	0	0	0	0	0	0	0	0	0	0	0	0	0	0	0	0	0	0	0	0	0	0	0	0	1
Adhesin	pix fimbriae	pixH	0	0	0	0	0	0	0	0	0	0	0	0	0	0	0	0	0	0	0	0	0	0	0	0	0	0	1
Adhesin	pix fimbriae	pixJ	0	0	0	0	0	0	0	0	0	0	0	0	0	0	0	0	0	0	0	0	0	0	0	0	0	0	1
	Number of genes	Number of genes	0	0	0	0	0	0	0	0	0	0	0	0	0	0	0	0	0	0	0	0	0	0	0	0	0	0	7
	% posession	% posession	0	0	0	0	0	0	0	0	0	0	0	0	0	0	0	0	0	0	0	0	0	0	0	0	0	0	1
Adhesin	CFA/I fimbriae	cfaA	0	0	0	0	0	0	0	0	0	0	0	0	0	0	0	0	0	0	0	0	0	0	0	0	0	0	1
Adhesin	CFA/I fimbriae	cfaB	0	0	0	0	0	0	0	0	0	0	0	0	0	0	0	0	0	0	0	0	0	0	0	0	0	0	1
Adhesin	CFA/I fimbriae	cfaC	0	0	0	0	0	0	0	0	0	0	0	0	0	0	0	0	0	0	0	0	0	0	0	0	0	0	1
Adhesin	CFA/I fimbriae	cfaD	0	0	0	0	0	0	0	0	0	0	0	0	0	0	0	0	0	0	0	0	0	0	0	0	0	0	1
	Number of genes	Number of genes	0	0	0	0	0	0	0	0	0	0	0	0	0	0	0	0	0	0	0	0	0	0	0	0	0	0	4
	% posession	% posession	0	0	0	0	0	0	0	0	0	0	0	0	0	0	0	0	0	0	0	0	0	0	0	0	0	0	1
Adhesin	CS12 fimbriae	cswA	0	0	0	0	0	0	0	0	0	0	0	0	0	0	0	0	0	0	0	0	0	0	0	0	0	0	1
Adhesin	CS12 fimbriae	cswB	0	0	0	0	0	0	0	0	0	0	0	0	0	0	0	0	0	0	0	0	0	0	0	0	0	0	1
Adhesin	CS12 fimbriae	cswC	0	0	0	0	0	0	0	0	0	0	0	0	0	0	0	0	0	0	0	0	0	0	0	0	0	0	1
Adhesin	CS12 fimbriae	cswD	0	0	0	0	0	0	0	0	0	0	0	0	0	0	0	0	0	0	0	0	0	0	0	0	0	0	1
Adhesin	CS12 fimbriae	cswE	0	0	0	0	0	0	0	0	0	0	0	0	0	0	0	0	0	0	0	0	0	0	0	0	0	0	1
	Number of genes	Number of genes	0	0	0	0	0	0	0	0	0	0	0	0	0	0	0	0	0	0	0	0	0	0	0	0	0	0	5
	% posession	% posession	0	0	0	0	0	0	0	0	0	0	0	0	0	0	0	0	0	0	0	0	0	0	0	0	0	0	1
Adhesin	PpdD pili	hofB	1	1	1	1	1	1	1	1	1	1	1	1	1	1	1	1	1	1	1	1	1	1	1	1	1	1	1
Adhesin	PpdD pili	hofC	1	1	1	1	1	1	1	1	1	1	1	1	1	1	1	1	1	1	1	1	1	1	1	1	1	1	1
Adhesin	PpdD pili	ppdD	1	1	1	1	1	1	1	1	1	1	1	1	1	1	1	1	1	1	1	1	1	1	1	1	1	1	1
Adhesin	PpdD pili	hofq	1	1	1	1	1	1	1	1	1	1	1	1	1	1	1	1	1	1	1	1	1	1	1	1	1	1	1
	Number of genes	Number of genes	4	0	21	21	21	4.15385	21	4.15385	4.15385	4.15385	4.15385	21	21	21	21	21	21	4.15385	21	21	21	21	21	21	21	21	21
	% posession	% posession	1	0	1.61538	1.61538	1.61538	0.319527	1.61538	0.319527	0.319527	0.319527	0.319527	1.61538	1.61538	1.61538	1.61538	1.61538	1.61538	0.319527	1.61538	1.61538	1.61538	1.61538	1.61538	1.61538	1.61538	1.61538	1.61538
autotoransporter	APEC autotransporter	aatA	0	0	0	0	0	0	0	0	0	0	0	0	0	0	0	0	0	0	0	0	0	0	0	0	1	0	0
autotoransporter	APEC autotransporter	aatB	0	0	0	0	0	0	0	0	0	0	0	0	0	0	0	0	0	0	0	0	0	0	0	0	1	0	0
autotoransporter	APEC autotransporter	aatC	0	0	0	0	0	0	0	0	0	0	0	0	0	0	0	0	0	0	0	0	0	0	0	0	1	0	0
autotoransporter	APEC autotransporter	aatP	0	0	0	0	0	0	0	0	0	0	0	0	0	0	0	0	0	0	0	0	0	0	0	0	1	0	0
	Number of genes	Number of genes	0	0	0	0	0	0	0	0	0	0	0	0	0	0	0	0	0	0	0	0	0	0	0	0	4	0	0
	% posession	% posession	0	0	0	0	0	0	0	0	0	0	0	0	0	0	0	0	0	0	0	0	0	0	0	0	1	0	0
complement inhibition・immune evasion	group 2 capsule	kpsF
complement inhibition・immune evasion	group 2 capsule	kpsE
complement inhibition・immune evasion	group 2 capsule	kpsD	1	0	1	1	1	1	1	1	1	1	1	1	1	1	1	1	1	1	1	1	1	1	1	1	1	1	1
complement inhibition・immune evasion	group 2 capsule	kpsU
complement inhibition・immune evasion	group 2 capsule	kpsC
complement inhibition・immune evasion	group 2 capsule	kpsS
complement inhibition・immune evasion	group 2 capsule	kpsT		0																	1	1	1	1	1
complement inhibition・immune evasion	group 2 capsule	kpsM	1	0	1	1	1	1	1	1	1	1	1	1	1	1	1	1	1	1	1	1	1	1	1	1	1	1
	Number of genes	Number of genes	8	0	8	8	8	8	8	8	8	8	8	8	8	8	8	8	8	8	8	8	8	8	8	8	8	8	6
	% posession	% posession	1	0	1	1	1	1	1	1	1	1	1	1	1	1	1	1	1	1	1	1	1	1	1	1	1	1	0.75
iron utilization	Hemin utilization	chuA	1	1	1	1	1	1	1	1	1	1	1	1	0	1	1	1	1	1	1	1	1	1	1	1	1	1	1
iron utilization	Hemin utilization	chuS	1	1	1	1	1	1	1	1	1	1	1	1	0	1	1	1	1	1	1	1	1	1	1	1	1	1	1
iron utilization	Hemin utilization	chuT	1	1	1	1	1	1	1	1	1	1	1	1	0	1	1	1	1	1	1	1	1	1	1	1	1	1	1
iron utilization	Hemin utilization	chuU	1	1	1	1	1	1	1	1	1	1	1	1	0	1	1	1	1	1	1	1	1	1	1	1	1	1	1
iron utilization	Hemin utilization	chuV	1	1	1	1	1	1	1	1	1	1	1	1	0	1	1	1	1	1	1	1	1	1	1	1	1	1	1
iron utilization	Hemin utilization	chuW	1	1	1	1	1	1	1	1	1	1	1	1	0	1	1	1	1	1	1	1	1	1	1	1	1	1	1
iron utilization	Hemin utilization	chuX	1	1	1	1	1	1	1	1	1	1	1	1	0	1	1	1	1	1	1	1	1	1	1	1	1	1	1
iron utilization	Hemin utilization	chuY	1	1	1	1	1	1	1	1	1	1	1	1	0	1	1	1	1	1	1	1	1	1	1	1	1	1	1
	Number of genes	Number of genes	8	8	8	8	8	8	8	8	8	8	8	8	0	8	8	8	8	8	8	8	8	8	8	8	8	8	8
	% posession	% posession	1	1	1	1	1	1	1	1	1	1	1	1	0	1	1	1	1	1	1	1	1	1	1	1	1	1	1
iron utilization	Enterobactin	entA	1	1	1	1	1	1	1	1	1	1	1	1	1	1	1	1	1	1	1	1	1	1	1	1	1	1	1
iron utilization	Enterobactin	entB	1	1	1	1	1	1	1	1	1	1	1	1	1	1	1	1	1	1	1	1	1	1	1	1	1	1	1
iron utilization	Enterobactin	entC	1	1	1	1	1	1	1	1	1	1	1	1	1	1	1	1	1	1	1	1	1	1	1	1	1	1	1
iron utilization	Enterobactin	entD	1	1	1	1	1	1	1	1	1	1	1	1	1	1	1	1	1	1	1	1	1	1	1	1	1	1	1
iron utilization	Enterobactin	entE	1	1	1	1	1	1	1	1	1	1	1	1	1	1	1	1	1	1	1	1	1	1	1	1	1	1	1
iron utilization	Enterobactin	entF	1	1	1	1	1	1	1	1	1	1	1	1	1	1	1	1	1	1	1	1	1	1	1	1	1	1	1
iron utilization	Enterobactin	entS	1	1	1	1	1	1	1	1	1	1	1	1	1	1	1	1	1	1	1	1	1	1	1	1	1	1	1
iron utilization	Enterobactin	fepA	1	1	1	1	1	1	1	1	1	1	1	1	1	1	1	1	1	1	1	1	1	1	1	1	1	1	1
iron utilization	Enterobactin	fepB	1	1	1	1	1	1	1	1	1	1	1	1	1	1	1	1	1	1	1	1	1	1	1	1	1	1	1
iron utilization	Enterobactin	fepC	1	1	1	1	1	1	1	1	1	1	1	1	1	1	1	1	1	1	1	1	1	1	1	1	1	1	1
iron utilization	Enterobactin	fepD	1	1	1	1	1	1	1	1	1	1	1	1	1	1	1	1	1	1	1	1	1	1	1	1	1	1	1
iron utilization	Enterobactin	fepE	1	0	0	0	1	1	1	1	1	1	1	1	0	1	1	1	1	1	1	1	1	1	1	1	1	1	1
iron utilization	Enterobactin	fepG	1	1	1	1	1	1	1	1	1	1	1	1	1	1	1	1	1	1	1	1	1	1	1	1	1	1	1
iron utilization	Enterobactin	fes	1	1	1	1	1	1	1	1	1	1	1	1	1	1	1	1	1	1	1	1	1	1	1	1	1	1	1
	Number of genes	Number of genes	14	14	14	14	14	14	14	14	14	14	14	14	14	14	14	14	14	14	14	14	14	14	14	14	14	14	14
	% posession	% posession	1	1	1	1	1	1	1	1	1	1	1	1	1	1	1	1	1	1	1	1	1	1	1	1	1	1	1
iron utilization	sit iron/manganese utilization	sitA	1	1	1	1	1	1	1	1	1	1	1	1	1	1	1	1	1	1	1	1	1	1	1	1	1	1	1
iron utilization	sit iron/manganese utilization	sitB	1	1	1	1	1	1	1	1	1	1	1	1	1	1	1	1	1	1	1	1	1	1	1	1	1	1	1
iron utilization	sit iron/manganese utilization	sitC	1	1	1	1	1	1	1	1	1	1	1	1	1	1	1	1	1	1	1	1	1	1	1	1	1	1	1
iron utilization	sit iron/manganese utilization	sitD	1	1	1	1	1	1	1	1	1	1	1	1	1	1	1	1	1	1	1	1	1	1	1	1	1	1	1
	Number of genes	Number of genes	4	4	4	4	4	4	4	4	4	4	4	4	4	4	4	4	4	4	4	4	4	4	4	4	4	4	4
	% posession	% posession	1	1	1	1	1	1	1	1	1	1	1	1	1	1	1	1	1	1	1	1	1	1	1	1	1	1	1
iron utilization	Salmochelin	iroB	0	0	0	0	0	0	0	0	0	0	0	0	0	0	0	0	0	1	0	1	0	0	0	0	0	0	1
iron utilization	Salmochelin	iroC	0	0	0	0	0	0	0	0	0	0	0	0	0	0	0	0	0	1	0	1	0	0	0	0	0	0	1
iron utilization	Salmochelin	iroD	0	0	0	0	0	0	0	0	0	0	0	0	0	0	0	0	0	1	0	1	0	0	0	0	0	0	1
iron utilization	Salmochelin	iroE	0	0	0	0	0	0	0	0	0	0	0	0	0	0	0	0	0	1	0	1	0	0	0	0	0	0	1
iron utilization	Salmochelin	iroN	0	0	0	0	0	0	0	0	0	0	0	0	0	0	0	0	0	1	0	1	0	0	0	0	0	0	1
	Number of genes	Number of genes	0	0	0	0	0	0	0	0	0	0	0	0	0	0	0	0	0	5	0	5	0	0	0	0	0	0	5
	% posession	% posession	0	0	0	0	0	0	0	0	0	0	0	0	0	0	0	0	0	1	0	1	0	0	0	0	0	0	1
iron utilization	Yersiniabactin	fyuA	1	1	1	1	1	1	1	1	1	1	1	1	1	1	1	1	1	1	1	1	1	1	1	1	1	1	1
iron utilization	Yersiniabactin	irp1	1	1	1	1	1	1	1	1	1	1	1	1	1	1	1	1	1	1	1	1	1	1	1	1	1	1	1
iron utilization	Yersiniabactin	irp2	1	1	1	1	1	1	1	1	1	1	1	1	1	1	1	1	1	1	1	1	1	1	1	1	1	1	1
iron utilization	Yersiniabactin	ybtA	1	1	1	1	1	1	1	1	1	1	1	1	1	1	1	1	1	1	1	1	1	1	1	1	1	1	1
iron utilization	Yersiniabactin	ybtE	1	1	1	1	1	1	1	1	1	1	1	1	1	1	1	1	1	1	1	1	1	1	1	1	1	1	1
iron utilization	Yersiniabactin	ybtP	1	1	1	1	1	1	1	1	1	1	1	1	1	1	1	1	1	1	1	1	1	1	1	1	1	1	1
iron utilization	Yersiniabactin	ybtQ	1	1	1	1	1	1	1	1	1	1	1	1	1	1	1	1	1	1	1	1	1	1	1	1	1	1	1
iron utilization	Yersiniabactin	ybtS	1	1	1	1	1	1	1	1	1	1	1	1	1	1	1	1	1	1	1	1	1	1	1	1	1	1	1
iron utilization	Yersiniabactin	ybtT	1	1	1	1	1	1	1	1	1	1	1	1	1	1	1	1	1	1	1	1	1	1	1	1	1	1	1
iron utilization	Yersiniabactin	ybtU	1	1	1	1	1	1	1	1	1	1	1	1	1	1	1	1	1	1	1	1	1	1	1	1	1	1	1
iron utilization	Yersiniabactin	ybtX	1	1	1	1	1	1	1	1	1	1	1	1	1	1	1	1	1	1	1	1	1	1	1	1	1	1	1
	Number of genes	Number of genes	11	11	11	11	11	11	11	11	11	11	11	11	11	11	11	11	11	11	11	11	11	11	11	11	11	11	11
	% posession	% posession	1	1	1	1	1	1	1	1	1	1	1	1	1	1	1	1	1	1	1	1	1	1	1	1	1	1	1
iron utilization	Aerobactin	iucA	1	1	1	1	1	1	1	1	1	1	1	1	1	1	1	1	1	1	0	0	1	1	1	0	0	0	0
iron utilization	Aerobactin	iucB	1	1	1	1	1	1	1	1	1	1	1	1	1	1	1	1	1	1	0	0	1	1	1	0	0	0	0
iron utilization	Aerobactin	iucC	1	1	1	1	1	1	1	1	1	1	1	1	1	1	1	1	1	1	0	0	1	1	1	0	0	0	0
iron utilization	Aerobactin	iucD	1	1	1	1	1	0	1	1	1	1	1	1	1	1	1	1	1	1	0	0	1	1	1	0	0	0	0
iron utilization	Aerobactin	iutA	1	1	1	1	1	*1	1	1	1	1	1	1	1	1	1	1	1	1	0	0	1	1	1	0	0	0	0		*1	positive by PCR analysis
	Number of genes	Number of genes	5	5	5	5	5	5	5	5	5	5	5	5	5	5	5	5	5	5	0	0	5	5	5	0	0	0	0
	% posession	% posession	1	1	1	1	1	1	1	1	1	1	1	1	1	1	1	1	1	1	0	0	1	1	1	0	0	0	0
Motility	Motility and Chemotaxis	cheA	1	1	1	1	1	1	1	1	1	1	1	1	1	1	1	1	1	1	1	1	1	1	1	1	1	1	1
Motility	Motility and Chemotaxis	cheB	1	1	1	1	1	1	1	1	1	1	1	1	1	1	1	1	1	1	1	1	1	1	1	1	1	1	1
Motility	Motility and Chemotaxis	cheR	1	1	1	1	1	1	1	1	1	1	1	1	1	1	1	1	1	1	1	1	1	1	1	1	1	1	1
Motility	Motility and Chemotaxis	cheW	1	1	1	1	1	1	1	1	1	1	1	1	1	1	1	1	1	1	1	1	1	1	1	1	1	1	1
Motility	Motility and Chemotaxis	cheY	1	1	1	1	1	1	1	1	1	1	1	1	1	1	1	1	1	1	1	1	1	1	1	1	1	1	1
Motility	Motility and Chemotaxis	cheZ	1	1	1	1	1	1	1	1	1	1	1	1	1	1	1	1	1	1	1	1	1	1	1	1	1	1	1
Motility	Motility and Chemotaxis	flgA	1	1	1	1	1	1	1	1	1	1	1	1	1	1	1	1	1	1	1	1	1	1	1	1	1	1	1
Motility	Motility and Chemotaxis	flgB	1	1	1	1	1	1	1	1	1	1	1	1	1	1	1	1	1	1	1	1	1	1	1	1	1	1	1
Motility	Motility and Chemotaxis	flgC	1	1	1	1	1	1	1	1	1	1	1	1	1	1	1	1	1	1	1	1	1	1	1	1	1	1	1
Motility	Motility and Chemotaxis	flgD	1	1	1	1	1	1	1	1	1	1	1	1	1	1	1	1	1	1	1	1	1	1	1	1	1	1	1
Motility	Motility and Chemotaxis	flgE	1	1	1	1	1	1	1	1	1	1	1	1	1	1	1	1	1	1	1	1	1	1	1	1	1	1	1
Motility	Motility and Chemotaxis	flgF	1	1	1	1	1	1	1	1	1	1	1	1	1	1	1	1	1	1	1	1	1	1	1	1	1	1	1
Motility	Motility and Chemotaxis	flgG	1	1	1	1	1	1	1	1	1	1	1	1	1	1	1	1	1	1	1	1	1	1	1	1	1	1	1
Motility	Motility and Chemotaxis	flgH	1	1	1	1	1	1	1	1	1	1	1	1	1	1	1	1	1	1	1	1	1	1	1	1	1	1	1
Motility	Motility and Chemotaxis	flgI	1	1	1	1	1	1	1	1	1	1	1	1	1	1	1	1	1	1	1	1	1	1	1	1	1	1	1
Motility	Motility and Chemotaxis	flgJ	1	1	1	1	1	1	1	1	1	1	1	1	1	1	1	1	1	1	1	1	1	1	1	1	1	1	1
Motility	Motility and Chemotaxis	flgK	1	1	1	1	1	1	1	1	1	1	1	1	1	1	1	1	1	1	1	1	1	1	1	1	1	1	1
Motility	Motility and Chemotaxis	flgL	1	1	1	1	1	1	1	1	1	1	1	1	1	1	1	1	1	1	1	1	1	1	1	1	1	1	1
Motility	Motility and Chemotaxis	flgN	1	1	1	1	1	1	1	1	1	1	1	1	1	1	1	1	1	1	1	1	1	1	1	1	1	1	1
Motility	Motility and Chemotaxis	flhA	1	1	1	1	1	1	1	1	1	1	1	1	1	1	1	1	1	1	1	1	1	1	1	1	1	1	1
Motility	Motility and Chemotaxis	flhB	1	1	1	1	1	1	1	1	1	1	1	1	1	1	1	1	1	1	1	1	1	1	1	1	1	1	1
Motility	Motility and Chemotaxis	flhC	1	1	1	1	1	1	1	1	1	1	1	1	1	1	1	1	1	1	1	1	1	1	1	1	1	1	1
Motility	Motility and Chemotaxis	flhD	1	1	1	1	1	1	1	1	1	1	1	1	1	1	1	1	1	1	1	1	1	1	1	1	1	1	1
Motility	Motility and Chemotaxis	flhE	1	1	1	1	1	1	1	1	1	1	1	1	1	1	1	1	1	1	1	1	1	1	1	1	1	1	1
Motility	Motility and Chemotaxis	fliA	1	1	1	1	1	1	1	1	1	1	1	1	1	1	1	1	1	1	1	1	1	1	1	1	1	1	1
Motility	Motility and Chemotaxis	fliD	0	0	0	0	0	0	0	0	0	0	0	0	0	0	0	0	1	1	1	1	0	0	0	1	0	1	1
Motility	Motility and Chemotaxis	fliC	0	0	0	0	0	0	0	0	0	0	0	0	0	0	0	0		0	0	1	0	0	0	0	0	0	0
Motility	Motility and Chemotaxis	fliE	1	1	1	1	1	1	1	1	1	1	1	1	1	1	1	1	1	1	1	1	1	1	1	1	1	1	1
Motility	Motility and Chemotaxis	fliF	1	1	1	1	1	1	1	1	1	1	1	1	1	1	1	1	1	1	1	1	1	1	1	1	1	1	1
Motility	Motility and Chemotaxis	fliG	1	1	1	1	1	1	1	1	1	1	1	1	1	1	1	1	1	1	1	1	1	1	1	1	1	1	1
Motility	Motility and Chemotaxis	fliH	1	1	1	1	1	1	1	1	1	1	1	1	1	1	1	1	1	1	1	1	1	1	1	1	1	1	1
Motility	Motility and Chemotaxis	fliI	1	1	1	1	1	1	1	1	1	1	1	1	1	1	1	1	1	1	1	1	1	1	1	1	1	1	1
Motility	Motility and Chemotaxis	fliJ	1	1	1	1	1	1	1	1	1	1	1	1	1	1	1	1	1	1	1	1	1	1	1	1	1	1	1
Motility	Motility and Chemotaxis	fliK	1	1	1	1	1	1	1	1	1	1	1	1	1	1	1	1	1	1	1	1	1	1	1	1	1	1	1
Motility	Motility and Chemotaxis	fliL	1	1	1	1	1	1	1	1	1	1	1	1	1	1	1	1	1	1	1	1	1	1	1	1	1	1	1
Motility	Motility and Chemotaxis	fliM	1	1	1	1	1	1	1	1	1	1	1	1	1	1	1	1	1	1	1	1	1	1	1	1	1	1	1
Motility	Motility and Chemotaxis	fliN	1	1	1	1	1	1	1	1	1	1	1	1	1	1	1	1	1	1	1	1	1	1	1	1	1	1	1
Motility	Motility and Chemotaxis	fliO	1	1	1	1	1	1	1	1	1	1	1	1	1	1	1	1	1	1	1	1	1	1	1	1	1	1	1
Motility	Motility and Chemotaxis	fliP	1	1	1	1	1	1	1	1	1	1	1	1	1	1	1	1	1	1	1	1	1	1	1	1	1	1	1
Motility	Motility and Chemotaxis	fliQ	1	1	1	1	1	1	1	1	1	1	1	1	1	1	1	1	1	1	1	1	1	1	1	1	1	1	1
Motility	Motility and Chemotaxis	fliR	1	1	1	1	1	1	1	1	1	1	1	1	1	1	1	1	1	1	1	1	1	1	1	1	1	1	1
Motility	Motility and Chemotaxis	fliS	1	1	1	1	1	1	1	1	1	1	1	1	1	1	1	1	1	1	1	1	1	1	1	1	1	1	1
Motility	Motility and Chemotaxis	fliT	1	1	1	1	1	1	1	1	1	1	1	1	1	1	1	1	1	1	1	1	1	1	1	1	1	1	1
Motility	Motility and Chemotaxis	fliY	1	1	1	1	1	1	1	1	1	1	1	1	1	1	1	1	1	1	1	1	1	1	1	1	1	1	0
Motility	Motility and Chemotaxis	fliZ	1	1	1	1	1	1	1	1	1	1	1	1	1	1	1	1	1	1	1	1	1	1	1	1	1	1	1
Motility	Motility and Chemotaxis	motA	1	1	1	1	1	1	1	1	1	1	1	1	1	1	1	1	1	1	1	1	1	1	1	1	1	1	1
Motility	Motility and Chemotaxis	motB	1	1	1	1	1	1	1	1	1	1	1	1	1	1	1	1	1	1	1	1	1	1	1	1	1	1	1
Motility	Motility and Chemotaxis	tar/cheM	1	1	1	1	1	1	1	1	1	1	1	1	1	1	1	1	1	1	1	1	1	1	1	1	1	1	1
	Number of genes	Number of genes	47	47	47	47	47	47	47	47	47	47	47	47	47	47	47	46	47	47	47	48	47	47	47	47	46	47	46
	% posession	% posession	1	1	1	1	1	1	1	1	1	1	1	1	1	1	1	0.978723	1	1	1	1.02128	1	1	1	1	0.978723	1	0.978723
Secretion Sytem	T2SS	b2972	1	0	1	1	1	0	1	0	0	0	0	1	1	1	1	1	1	0	1	1	1	1	1	1	1	1	1
Secretion Sytem	T2SS	yghg	1	0	1	1	1	0	1	0	0	0	0	1	1	1	1	1	1	0	1	1	1	1	1	1	1	1	1
Secretion Sytem	T2SS	gspC	1	0	1	1	1	0	1	0	0	0	0	1	1	1	1	1	1	0	1	1	1	1	1	1	1	1	1
Secretion Sytem	T2SS	gspD	1	0	1	1	1	0	1	0	0	0	0	1	1	1	1	1	1	0	1	1	1	1	1	1	1	1	1
Secretion Sytem	T2SS	gspE	1	0	1	1	1	0	1	0	0	0	0	1	1	1	1	1	1	0	1	1	1	1	1	1	1	1	1
Secretion Sytem	T2SS	gspF	1	0	1	1	1	0	1	0	0	0	0	1	1	1	1	1	1	0	1	1	1	1	1	1	1	1	1
Secretion Sytem	T2SS	gspG	1	0	1	1	1	0	1	0	0	0	0	1	1	1	1	1	1	0	1	1	1	1	1	1	1	1	1
Secretion Sytem	T2SS	gspH	1	0	1	1	1	0	1	0	0	0	0	1	1	1	1	1	1	0	1	1	1	1	1	1	1	1	1
Secretion Sytem	T2SS	gspI	1	0	1	1	1	0	1	0	0	0	0	1	1	1	1	1	1	0	1	1	1	1	1	1	1	1	1
Secretion Sytem	T2SS	gspJ	1	0	1	1	1	0	1	0	0	0	0	1	1	1	1	1	1	0	1	1	1	1	1	1	1	1	1
Secretion Sytem	T2SS	gspK	1	0	1	1	1	0	1	0	0	0	0	1	1	1	1	1	1	0	1	1	1	1	1	1	1	1	1
Secretion Sytem	T2SS	gspL	1	0	1	1	1	1	1	1	1	1	1	1	1	1	1	1	1	1	1	1	1	1	1	1	1	1	1
Secretion Sytem	T2SS	gspM	1	0	1	1	1	1	1	1	1	1	1	1	1	1	1	1	1	1	1	1	1	1	1	1	1	1	1
	Number of genes	Number of genes	13	0	13	13	13	2	13	2	2	2	2	13	13	13	13	13	13	2	13	13	13	13	13	13	13	13	13
	% posession	% posession	1	0	1	1	1	0.153846	1	0.153846	0.153846	0.153846	0.153846	1	1	1	1	1	1	0.153846	1	1	1	1	1	1	1	1	1
Secretion Sytem	2nd T3SS-epa	b2854	0	0	0	0	0	0	0	0	0	0	0	0	0	0	0	0	0	0	0	0	0	0	0	1	1	1	0
Secretion Sytem	2nd T3SS-epa	ECs3712	0	0	0	0	0	0	0	0	0	0	0	0	0	0	0	0	0	0	0	0	0	0	0	1	1	1	0
Secretion Sytem	2nd T3SS-epa	ECs3728	0	0	0	0	0	0	0	0	0	0	0	0	0	0	0	0	0	0	0	0	0	0	0	1	1	1	0
Secretion Sytem	2nd T3SS-epa	eivA	0	0	0	0	0	0	0	0	0	0	0	0	0	0	0	0	0	0	0	0	0	0	0	1	1	1	0
Secretion Sytem	2nd T3SS-epa	eivC	0	0	0	0	0	0	0	0	0	0	0	0	0	0	0	0	0	0	0	0	0	0	0	1	1	1	0
Secretion Sytem	2nd T3SS-epa	eivE	0	0	0	0	0	0	0	0	0	0	0	0	0	0	0	0	0	0	0	0	0	0	0	1	1	1	0
Secretion Sytem	2nd T3SS-epa	eivF	0	0	0	0	0	0	0	0	0	0	0	0	0	0	0	0	0	0	0	0	0	0	0	1	1	1	0
Secretion Sytem	2nd T3SS-epa	eivG	0	0	0	0	0	0	0	0	0	0	0	0	0	0	0	0	0	0	0	0	0	0	0	1	1	1	0
Secretion Sytem	2nd T3SS-epa	eivI	0	0	0	0	0	0	0	0	0	0	0	0	0	0	0	0	0	0	0	0	0	0	0	1	1	1	0
Secretion Sytem	2nd T3SS-epa	eivJ	0	0	0	0	0	0	0	0	0	0	0	0	0	0	0	0	0	0	0	0	0	0	0	1	1	1	0
Secretion Sytem	2nd T3SS-epa	epaO	0	0	0	0	0	0	0	0	0	0	0	0	0	0	0	0	0	0	0	0	0	0	0	1	1	1	0
Secretion Sytem	2nd T3SS-epa	epaP	0	0	0	0	0	0	0	0	0	0	0	0	0	0	0	0	0	0	0	0	0	0	0	1	1	1	0
Secretion Sytem	2nd T3SS-epa	epaQ	0	0	0	0	0	0	0	0	0	0	0	0	0	0	0	0	0	0	0	0	0	0	0	1	1	1	0
Secretion Sytem	2nd T3SS-epa	epaR	0	0	0	0	0	0	0	0	0	0	0	0	0	0	0	0	0	0	0	0	0	0	0	1	1	1	0
Secretion Sytem	2nd T3SS-epa	epaS	0	0	0	0	0	0	0	0	0	0	0	0	0	0	0	0	0	0	0	0	0	0	0	1	1	1	0
Secretion Sytem	2nd T3SS-epa	eprH	0	0	0	0	0	0	0	0	0	0	0	0	0	0	0	0	0	0	0	0	0	0	0	1	1	1	0
Secretion Sytem	2nd T3SS-epa	eprI	0	0	0	0	0	0	0	0	0	0	0	0	0	0	0	0	0	0	0	0	0	0	0	1	1	1	0
Secretion Sytem	2nd T3SS-epa	eprJ	0	0	0	0	0	0	0	0	0	0	0	0	0	0	0	0	0	0	0	0	0	0	0	1	1	1	0
Secretion Sytem	2nd T3SS-epa	eprK	0	0	0	0	0	0	0	0	0	0	0	0	0	0	0	0	0	0	0	0	0	0	0	1	1	1	0
Secretion Sytem	2nd T3SS-epa	etrA	0	0	0	0	0	0	0	0	0	0	0	0	0	0	0	0	0	0	0	0	0	0	0	1	1	1	0
Secretion Sytem	2nd T3SS-epa	orgA	0	0	0	0	0	0	0	0	0	0	0	0	0	0	0	0	0	0	0	0	0	0	0	1	1	1	0
Secretion Sytem	2nd T3SS-epa	orgB	0	0	0	0	0	0	0	0	0	0	0	0	0	0	0	0	0	0	0	0	0	0	0	1	1	1	0
Secretion Sytem	2nd T3SS-epa	pkgA	0	0	0	0	0	0	0	0	0	0	0	0	0	0	0	0	0	0	0	0	0	0	0	1	1	1	0
Secretion Sytem	2nd T3SS-epa	ygeG	0	0	0	0	0	0	0	0	0	0	0	0	0	0	0	0	0	0	0	0	0	0	0	1	1	1	0
Secretion Sytem	2nd T3SS-epa	ygeH	0	0	0	0	0	0	0	0	0	0	0	0	0	0	0	0	0	0	0	0	0	0	0	1	1	1	0
	Number of genes	Number of genes	0	0	0	0	0	0	0	0	0	0	0	0	0	0	0	0	0	0	0	0	0	0	0	25	25	25	0
	% posession	% posession	0	0	0	0	0	0	0	0	0	0	0	0	0	0	0	0	0	0	0	0	0	0	0	1	1	1	0
Secretion Sytem	T3SS-esp	espL1	0	0	0	0	0	0	0	0	0	0	0	0	0	0	0	0	0	0	0	0	0	0	0	1	1	1	0
Secretion Sytem	T3SS-esp	espL3	0	0	0	0	0	0	0	0	0	0	0	0	0	0	0	0	0	0	0	0	0	0	0	1	1	1	0
Secretion Sytem	T3SS-esp	espL4	0	0	0	0	0	0	0	0	0	0	0	0	0	0	0	0	0	0	0	0	0	0	0	1	1	1	0
Secretion Sytem	T3SS-esp	espR1	0	0	0	0	0	0	0	0	0	0	0	0	0	0	0	0	0	0	0	0	0	0	0	1	1	1	0
Secretion Sytem	T3SS-esp	espR2	0	0	0	0	0	0	0	0	0	0	0	0	0	0	0	0	0	0	0	0	0	0	0	1	1	1	0
Secretion Sytem	T3SS-esp	espR4	0	0	0	0	0	0	0	0	0	0	0	0	0	0	0	0	0	0	0	0	0	0	0	1	0	1	0
Secretion Sytem	T3SS-esp	espX1	0	0	0	0	0	0	0	0	0	0	0	0	0	0	0	0	0	0	0	0	0	0	0	1	1	1	0
Secretion Sytem	T3SS-esp	espX3	0	0	0	0	0	0	0	0	0	0	0	0	0	0	0	0	0	0	0	0	0	0	0	1	1	1	0
Secretion Sytem	T3SS-esp	espX4	0	0	0	0	0	0	0	0	0	0	0	0	0	0	0	0	0	0	0	0	0	0	0	1	1	1	0
Secretion Sytem	T3SS-esp	espX5	0	0	0	0	0	0	0	0	0	0	0	0	0	0	0	0	0	0	0	0	0	0	0	1	1	1	0
Secretion Sytem	T3SS-esp	espY1	0	0	0	0	0	0	0	0	0	0	0	0	0	0	0	0	0	0	0	0	0	0	0	1	1	1	0
Secretion Sytem	T3SS-esp	espY2	0	0	0	0	0	0	0	0	0	0	0	0	0	0	0	0	0	0	0	0	0	0	0	1	1	1	0
Secretion Sytem	T3SS-esp	espY3	0	0	0	0	0	0	0	0	0	0	0	0	0	0	0	0	0	0	0	0	0	0	0	1	1	1	0
Secretion Sytem	T3SS-esp	espY4	0	0	0	0	0	0	0	0	0	0	0	0	0	0	0	0	0	0	0	0	0	0	0	1	1	1	0
	Number of genes	Number of genes	0	0	0	0	0	0	0	0	0	0	0	0	0	0	0	0	0	0	0	0	0	0	0	14	13	14	0
	% posession	% posession	0	0	0	0	0	0	0	0	0	0	0	0	0	0	0	0	0	0	0	0	0	0	0	1	0.928571	1	0
Secretion Sytem	T6SS-1	tssB_1	1	1	1	1	1	1	1	1	1	1	1	1	1	1	1	1	1	1	1	1	1	1	1	0	0	0	1
Secretion Sytem	T6SS-1	tssC_1	1	1	1	1	1	1	1	1	1	1	1	1	1	1	1	1	1	1	1	1	1	1	1	0	0	0	1
Secretion Sytem	T6SS-1	tssK_1	1	1	1	1	1	1	1	1	1	1	1	1	1	1	1	1	1	1	0	1	1	1	1	0	0	0	1
Secretion Sytem	T6SS-1	tssL_1	1	1	1	1	1	1	1	1	1	1	1	1	1	1	1	1	1	1	1	1	1	1	1	0	0	0	1
Secretion Sytem	T6SS-1	ompA-T6SS_1	1	1	1	1	1	1	1	1	1	1	1	1	1	1	1	1	1	1	1	1	1	1	1	0	0	0	1
Secretion Sytem	T6SS-1	hcp1 family	1	1	1	1	1	1	1	1	1	1	1	1	1	1	1	1	1	1	1	1	1	1	1	0	0	0	1
Secretion Sytem	T6SS-1	tssH (clpV)	1	1	1	1	1	1	1	1	1	1	1	1	1	1	1	1	1	1	1	1	1	1	1	0	0	0	1
Secretion Sytem	T6SS-1	vgrG_1-1																1	1	1	1	1
Secretion Sytem	T6SS-1	vgrG_1-2	0	0	0	0	0	0	1	0	0	0	0	1	0	0	0	1	0	0	0	0	1	1	1	0	0	0	0
Secretion Sytem	T6SS-1	c3396	0	0	0	0	0	0	0	0	0	0	0	0	0	0	0	0	1	1	0	0	0	0	0	0	0	0	0
Secretion Sytem	T6SS-1	UTI89_C3202	0	0	0	0	0	0	0	0	0	0	0	0	0	0	0	0	0	0	1	1	0	0	0	0	0	0	0
Secretion Sytem	T6SS-1	vgrG_1-3	1	1	1	1	1	1	0	1	1	1	1	0	1	1	1	1	0	0	0	0	1	1	1	0	0	0	1
Secretion Sytem	T6SS-1	tssM_1	0	0	0	0	0	0	1	0	0	0	0	1	0	0	0	0	1	1	0	1	1	1	1	0	0	0	1
Secretion Sytem	T6SS-1	tssA_1	1	1	1	1	1	1	1	1	1	1	1	1	1	1	1	1	1	1	1	1	1	1	1	0	0	0	1
Secretion Sytem	T6SS-1	tssF_1	1	1	1	1	1	1	1	1	1	1	1	1	1	1	1	1	1	1	1	1	1	1	1	0	0	0	1
Secretion Sytem	T6SS-1	tssG_1	1	1	1	1	1	1	1	1	1	1	1	1	1	1	1	1	1	1	1	1	1	1	1	0	0	0	1
Secretion Sytem	T6SS-1	tssJ_1	1	1	1	1	1	1	1	1	1	1	1	1	1	1	1	1	1	1	1	1	1	1	1	0	0	0	1
Secretion Sytem	T6SS-1	tssE_1	1	1	1	1	1	1	1	1	1	1	1	1	1	1	1	1	1	1	1	1	1	1	1	0	0	0	1
Secretion Sytem	T6SS-1	vasL / evfB	1	1	1	1	1	1	1	1	1	1	1	1	1	1	1	1	1	1	1	1	1	1	1	0	0	0	1
	Number of genes	Number of genes	14	14	14	14	14	14	15	14	14	14	14	15	14	14	14	16	16	16	14	16	16	16	16	0	0	0	15
	% posession	% posession	0.736842	0.736842	0.736842	0.736842	0.736842	0.736842	0.789474	0.736842	0.736842	0.736842	0.736842	0.789474	0.736842	0.736842	0.736842	0.842105	0.842105	0.842105	0.736842	0.842105	0.842105	0.842105	0.842105	0	0	0	0.789474
Secretion Sytem	T6SS-2	aec7	0	0	0	0	0	0	0	0	0	0	0	0	0	0	0	0	1	1	1	1	1	1	1	0	0	0	1
Secretion Sytem	T6SS-2	aec8	0	0	0	0	0	0	0	0	0	0	0	0	0	0	0	0	0	0	1	1	1	1	1	0	0	0	1
Secretion Sytem	T6SS-2	aec11	0	0	0	0	0	0	0	0	0	0	0	0	0	0	0	0	0	0	1	1	1	1	1	0	0	0	1
Secretion Sytem	T6SS-2	PAAR_like gene	0	0	0	0	0	0	0	0	0	0	0	0	0	0	0	0	0	0	1	1	1	1	1	0	0	0	1
Secretion Sytem	T6SS-2	aec14	0	0	0	0	0	0	0	0	0	0	0	0	0	0	0	0	0	0	1	1	1	1	1	0	0	0	1
Secretion Sytem	T6SS-2	tssI / vgrG	0	0	0	0	0	0	0	0	0	0	0	0	0	0	0	0	1	1	0	1	1	1	1	1	1	1	1
Secretion Sytem	T6SS-2	hcp1_2	0	0	0	0	0	0	0	0	0	0	0	0	0	0	0	0	0	0	1	1	1	1	1	1	1	1	1
Secretion Sytem	T6SS-2	Z0265	0	0	0	0	0	0	0	0	0	0	0	0	0	0	0	0	0	0	0	0	0	0	0	1	1	1	0
Secretion Sytem	T6SS-2	tssB_2	0	0	0	0	0	0	0	0	0	0	0	0	0	0	0	0	0	0	1	1	1	1	1	1	1	1	1
Secretion Sytem	T6SS-2	Z0263	0	0	0	0	0	0	0	0	0	0	0	0	0	0	0	0	0	0	0	0	0	0	0	1	1	1	0
Secretion Sytem	T6SS-2	tssC_2	0	0	0	0	0	0	0	0	0	0	0	0	0	0	0	0	0	0	1	1	1	1	1	1	1	1	1
Secretion Sytem	T6SS-2	tssE_2	0	0	0	0	0	0	0	0	0	0	0	0	0	0	0	0	0	0	1	1	1	1	1	1	1	1	1
Secretion Sytem	T6SS-2	tssF_2	0	0	0	0	0	0	0	0	0	0	0	0	0	0	0	0	0	0	1	1	1	1	1	1	1	1	1
Secretion Sytem	T6SS-2	tssG_2	0	0	0	0	0	0	0	0	0	0	0	0	0	0	0	0	0	0	1	1	1	1	1	1	1	1	1
Secretion Sytem	T6SS-2	fha	0	0	0	0	0	0	0	0	0	0	0	0	0	0	0	0	0	0	1	1	1	1	1	1	1	1	1
Secretion Sytem	T6SS-2	tssJ_2	0	0	0	0	0	0	0	0	0	0	0	0	0	0	0	0	0	0	1	1	1	1	1	1	1	1	1
Secretion Sytem	T6SS-2	tssK_2	0	0	0	0	0	0	0	0	0	0	0	0	0	0	0	0	0	0	1	1	1	1	1	1	1	1	1
Secretion Sytem	T6SS-2	tssL_2	0	0	0	0	0	0	0	0	0	0	0	0	0	0	0	0	0	0	1	1	1	1	1	1	1	1	1
Secretion Sytem	T6SS-2	clpV	0	0	0	0	0	0	0	0	0	0	0	0	0	0	0	0	0	0	1	1	1	1	1	1	1	1	1
Secretion Sytem	T6SS-2	vasl_2	0	0	0	0	0	0	0	0	0	0	0	0	0	0	0	0	0	0	1	1	1	1	1	1	1	1	1
Secretion Sytem	T6SS-2	tssA_2	0	0	0	0	0	0	0	0	0	0	0	0	0	0	0	0	0	0	1	1	1	1	1	1	1	1	1
Secretion Sytem	T6SS-2	tssM_2	0	0	0	0	0	0	0	0	0	0	0	0	0	0	0	0	0	0	1	1	1	1	1	1	1	1	1
Secretion Sytem	T6SS-2	evfB / vasl	0	0	0	0	0	0	0	0	0	0	0	0	0	0	0	0	0	0	1	1	1	1	1	1	1	1	1
Secretion Sytem	T6SS-2	hcp2_2	0	0	0	0	0	0	0	0	0	0	0	0	0	0	0	0	0	0	1	1	1	1	1	1	1	1	1
	Number of genes	Number of genes	0	0	0	0	0	0	0	0	0	0	0	0	0	0	0	0	2	2	23	21	21	21	21	18	18	18	21
	% posession	% posession	0	0	0	0	0	0	0	0	0	0	0	0	0	0	0	0	0.0833333	0.0833333	0.958333	0.875	0.875	0.875	0.875	0.75	0.75	0.75	0.875
Toxin	Colibactin	clbA	0	0	0	0	0	0	0	0	0	0	0	0	0	0	0	0	1	1	1	1	0	0	0	0	0	0	1
Toxin	Colibactin	clbB	0	0	0	0	0	0	0	0	0	0	0	0	0	0	0	0	1	1	1	1	0	0	0	0	0	0	1
Toxin	Colibactin	clbC	0	0	0	0	0	0	0	0	0	0	0	0	0	0	0	0	1	1	1	1	0	0	0	0	0	0	1
Toxin	Colibactin	clbD	0	0	0	0	0	0	0	0	0	0	0	0	0	0	0	0	1	1	1	1	0	0	0	0	0	0	1
Toxin	Colibactin	clbE	0	0	0	0	0	0	0	0	0	0	0	0	0	0	0	0	1	1	1	1	0	0	0	0	0	0	1
Toxin	Colibactin	clbF	0	0	0	0	0	0	0	0	0	0	0	0	0	0	0	0	1	1	1	1	0	0	0	0	0	0	1
Toxin	Colibactin	clbG	0	0	0	0	0	0	0	0	0	0	0	0	0	0	0	0	1	1	1	1	0	0	0	0	0	0	1
Toxin	Colibactin	clbH	0	0	0	0	0	0	0	0	0	0	0	0	0	0	0	0	1	1	1	1	0	0	0	0	0	0	1
Toxin	Colibactin	clbI	0	0	0	0	0	0	0	0	0	0	0	0	0	0	0	0	1	1	1	1	0	0	0	0	0	0	1
Toxin	Colibactin	clbJ	0	0	0	0	0	0	0	0	0	0	0	0	0	0	0	0	1	1	0	1	0	0	0	0	0	0	1
Toxin	Colibactin	clbK	0	0	0	0	0	0	0	0	0	0	0	0	0	0	0	0	1	1	0	1	0	0	0	0	0	0	1
Toxin	Colibactin	clbL	0	0	0	0	0	0	0	0	0	0	0	0	0	0	0	0	1	1	1	1	0	0	0	0	0	0	1
Toxin	Colibactin	clbM	0	0	0	0	0	0	0	0	0	0	0	0	0	0	0	0	1	1	1	1	0	0	0	0	0	0	1
Toxin	Colibactin	clbN	0	0	0	0	0	0	0	0	0	0	0	0	0	0	0	0	1	1	1	1	0	0	0	0	0	0	1
Toxin	Colibactin	clbO	0	0	0	0	0	0	0	0	0	0	0	0	0	0	0	0	1	1	1	1	0	0	0	0	0	0	1
Toxin	Colibactin	clbP	0	0	0	0	0	0	0	0	0	0	0	0	0	0	0	0	1	1	1	1	0	0	0	0	0	0	1
Toxin	Colibactin	clbQ	0	0	0	0	0	0	0	0	0	0	0	0	0	0	0	0	1	1	1	1	0	0	0	0	0	0	1
Toxin	Colibactin	clbR	0	0	0	0	0	0	0	0	0	0	0	0	0	0	0	0	1	1	1	1	0	0	0	0	0	0	1
Toxin	Colibactin	clbS	0	0	0	0	0	0	0	0	0	0	0	0	0	0	0	0
	Number of genes	Number of genes	0	0	0	0	0	0	0	0	0	0	0	0	0	0	0	0	19	19	19	19	0	0	0	0	0	0	19
	% posession	% posession	0	0	0	0	0	0	0	0	0	0	0	0	0	0	0	0	1	1	1	1	0	0	0	0	0	0	1
Toxin	α-Hemolysin	hlyA	0	0	0	0	0	1	1	1	1	1	1	0	0	0	0	0	*	1	0	1	0	0	1	0	0	0	1		*2	disrupped by transposase
Toxin	α-Hemolysin	hlyB	0	0	0	0	0	1	1	1	1	1	1	0	0	0	0	0	1	1	0	1	0	0	1	0	0	0	1
Toxin	α-Hemolysin	hlyC	0	0	0	0	0	1	1	1	1	1	1	0	0	0	0	0	1	1	0	1	0	0	1	0	0	0	1
Toxin	α-Hemolysin	hlyD	0	0	0	0	0	1	1	1	1	1	1	0	0	0	0	0	1	1	0	1	0	0	1	0	0	0	1
	Number of genes	Number of genes	0	0	0	0	0	4	4	4	4	4	4	0	0	0	0	0	3	4	0	4	0	0	4	0	0	0	4
	% posession	% posession	0	0	0	0	0	1	1	1	1	1	1	0	0	0	0	0	0.75	1	0	1	0	0	1	0	0	0	1
Invation	Invasin	ibeA	0	0	0	0	0	0	0	0	0	0	0	0	0	0	0	0	0	0	1	1	0	0	0	0	0	0	0
Invation	Invasin	ibeB	1	1	1	1	1	1	1	1	1	1	1	1	1	1	1	1	1	1	1	1	1	1	1	1	1	1	1
Invation	Invasin	ibeC	0	0	0	0	0	0	0	0	0	0	0	0	0	0	0	0	1	1	1	1	1	1	1	1	1	1	1
	Number of genes	Number of genes	1	1	1	1	1	1	1	1	1	1	1	1	1	1	1	1	2	2	3	3	2	2	2	2	2	2	2
	% posession	% posession	0.333333	0.333333	0.333333	0.333333	0.333333	0.333333	0.333333	0.333333	0.333333	0.333333	0.333333	0.333333	0.333333	0.333333	0.333333	0.333333	0.666667	0.666667	1	1	0.666667	0.666667	0.666667	0.666667	0.666667	0.666667	0.666667
Toxin		cnf1	0	0	0	0	0	1	1	1	1	1	1	0	0	0	0	0	1	0	0	1	0	0	1	0	0	0	0
pathogenicity island marker		malx	1	1	1	1	1	1	1	1	1	1	1	1	1	1	1	1	1	1	1	1	1	1	1	0	0	0	1
complement inhibition・immune evasion		ompt	1	1	1	1	1	1	1	1	1	1	1	1	1	1	1	1	1	1	1	1	1	1	1	0	0	0	1
complement inhibition・immune evasion		trat	1	1	0	0	1	1	1	0	0	1	0	1	1	1	1	0	0	0	1	0	0	0	0	0	0	0	0
Toxin		usp	1	1	1	1	1	1	1	1	1	1	1	1	1	1	1	1	1	1	1	1	1	1	1	0	0	0	1
		papX	1	1	1	1	1	1	1	1	1	1	1	1	1	1	1	1	1	1	1	1	1	1	1	0	1	1	1
		fimB	0	0	0	0	0	0	1	0	0	0	0	1	0	0	1	0	0	1	1	1	1	1	1	1	1	1	1
		fimE	1	1	1	1	1	1	1	1	1	1	1	1	1	1	1	1	0	1	1	1	1	1	1	1	1	1	1
		aaiT	0	0	0	0	0	0	0	0	0	0	0	0	0	0	0	0	0	0	0	0	0	0	0	0	1	0	0
		aaiW	0	0	0	0	0	0	0	0	0	0	0	1	0	0	0	0	0	1	1	1	0	0	1	0	0	0	0
		aap/aspU	0	0	0	0	0	0	0	0	0	0	0	0	0	0	0	0	0	0	0	0	0	0	0	0	1	0	0
		afrC	0	0	0	0	0	0	0	0	0	0	0	0	0	0	0	0	0	0	0	0	0	0	0	0	1	1	0
		agn43	1	1	1	1	1	1	1	1	1	1	1	0	1	0	1	0	1	1	0	0	1	1	1	0	1	1	1
		artj	1	1	1	1	1	1	1	1	1	1	1	1	1	1	1	1	1	1	1	1	1	1	1	1	1	1	1
		aslA	1	1	1	1	1	1	1	1	1	1	1	1	1	1	1	1	1	1	1	1	1	1	1	1	1	1	1
		astA	0	0	0	0	0	0	0	0	0	0	0	0	0	0	0	0	0	0	0	0	0	0	0	0	1	0	0
		cadA	1	1	1	1	1	1	1	1	1	1	1	1	1	1	1	1	1	1	1	1	1	1	1	1	1	1	1
		cah	0	0	0	0	0	0	1	0	0	0	0	1	0	0	0	0	0	0	1	1	0	0	0	1	1	1	1
		ccdb	1	1	1	1	1	1	1	0	0	1	0	1	1	1	1	0	0	0	0	0	1	1	1	0	0	0	0
		cdiA	0	0	0	0	0	0	1	0	0	0	0	0	0	0	0	0	1	1	0	1	0	0	1	0	0	0	1
		cdiB	1	0	0	0	0	1	1	1	1	1	1	0	0	0	1	0	1	1	0	1	0	0	1	0	0	0	1
		ce1a	0	0	1	1	0	0	0	0	0	0	0	0	0	0	0	0	0	0	0	0	0	0	0	0	0	0	0
		cia	0	0	0	1	0	0	0	0	0	1	0	0	0	0	0	0	0	0	0	0	0	0	0	0	0	0	0
		cib	0	0	0	0	0	0	0	0	0	0	0	0	0	0	0	0	1	0	0	0	0	0	0	0	0	0	0
		colY	0	0	0	0	0	0	0	0	0	0	0	0	0	0	0	0	1	0	0	0	0	0	0	0	0	0	0
		eaeH	1	1	1	1	1	1	1	1	1	1	1	1	1	0	1	1	1	1	0	1	1	1	1	1	1	1	1
		EC042_4548	0	0	0	0	1	0	0	0	0	0	0	0	0	1	0	0	0	0	0	0	0	0	0	0	1	1	0
		EC042_4549	0	0	0	0	1	0	0	0	0	0	0	0	0	1	0	0	0	0	0	0	0	0	0	0	1	1	0
		EC55989_3315	0	0	0	0	1	0	0	0	0	0	0	0	0	1	0	0	0	0	0	0	0	0	0	0	1	1	0
		EC958_0639	1	1	1	1	1	1	1	1	1	1	1	1	1	1	1	1	0	0	0	0	0	0	0	0	0	0	0
		EC958_0640	1	1	1	1	1	1	1	1	1	1	1	1	1	1	1	1	0	0	0	0	0	0	0	0	0	0	0
		EC958_0641	1	1	1	1	1	1	1	1	1	1	1	1	1	1	1	1	0	0	0	0	0	0	0	0	0	0	0
		ehaB	0	0	0	0	0	0	0	0	0	0	0	0	0	0	0	0	1	1	1	1	1	1	1	1	1	1	1
		fdeC	0	0	0	0	0	0	0	0	0	0	0	0	0	0	0	0	0	0	1	0	0	0	0	0	0	0	0
		fedB	0	0	0	0	0	0	0	0	0	0	0	0	0	0	0	0	0	0	0	0	0	0	0	0	1	1	0
		flk	1	1	1	1	1	1	1	1	1	1	1	1	1	1	1	1	1	1	1	1	1	1	1	1	1	1	1
		flu																1
		gadX	1	1	1	1	1	1	1	1	1	1	1	1	1	1	1	1	1	1	1	1	1	1	1	1	1	1	1
		gspo	1	1	1	1	1	1	1	1	1	1	1	1	1	1	1	1	1	1	1	1	1	1	1	0	0	0	1
		hlyE	0	0	0	0	0	0	0	0	0	0	0	0	0	0	0	0	0	0	0	0	0	0	0	1	1	1	0
		hma	1	0	1	1	1	1	1	1	1	1	1	1	1	1	1	1	1	1	1	1	0	0	0	0	0	0	1
		int	0	0	0	0	0	0	0	0	0	1	0	0	0	0	0	0	0	0	0	0	0	0	0	0	1	1	0
		ipad	0	0	0	0	0	0	0	0	0	0	0	0	0	0	0	0	0	0	0	0	0	0	0	1	1	1	0
		ireA	0	0	0	0	0	0	0	0	0	0	0	0	0	0	0	0	0	1	1	0	1	0	1	0	0	0	0
		iss2	1	1	1	1	1	1	0	1	1	1	1	1	1	1	1	1	1	1	1	1	0	0	0	0	1	0	1
		mcba	0	0	0	0	0	0	0	0	0	0	0	1	0	0	0	0	0	0	0	0	0	0	0	0	0	0	0
		mchb	0	0	0	0	0	0	0	0	0	0	0	0	0	0	0	0	0	1	0	0	0	0	0	0	0	0	0
		mchf	0	0	0	0	0	0	0	0	0	0	0	0	0	0	0	0	0	1	0	0	0	0	0	0	0	0	0
		nada	1	1	1	1	1	1	1	1	1	1	1	1	1	1	1	1	1	1	1	1	1	1	1	1	1	1	1
		nadb	1	1	1	1	1	1	1	1	1	1	1	1	1	1	1	1	1	1	1	1	1	1	1	1	1	1	1
		neua	0	0	0	0	0	0	0	0	0	0	0	0	0	0	0	0	0	0	1	1	1	1	1	0	0	0	0
		neuC	0	0	0	0	0	0	0	0	0	0	0	0	0	0	0	0	0	0	1	1	1	1	1	0	0	0	0
		pic	0	0	0	0	0	0	0	0	0	0	0	0	0	0	0	0	1	1	0	0	0	0	0	0	0	0	0
		sat	1	1	1	1	1	1	1	1	1	1	1	1	1	1	1	1	1	1	0	0	1	1	1	0	0	0	0
		senB	1	1	0	0	0	0	1	0	0	0	0	1	0	1	0	0	0	0	1	0	1	1	1	0	0	0	0
		tcpC	0	0	0	0	0	0	0	0	0	0	0	0	0	0	0	0	0	1	0	0	0	0	0	0	0	0	1
		tia	1	0	0	0	1	1	1	1	1	1	1	0	0	1	0	0	1	0	1	1	1	0	1	0	1	1	1
		traJ	0	0	0	0	1	0	1	0	0	0	0	1	0	1	1	0	0	0	0	0	0	0	0	0	0	0	0
		UM146_02430	0	0	0	0	0	0	0	0	0	0	0	0	0	0	0	0	0	0	1	0	0	0	0	0	0	0	0
		upaC	1	1	1	1	1	1	1	1	1	1	1	1	1	1	1	1	0	0	0	0	0	0	0	0	0	0	0
		upaG/ehaG	1	1	1	1	1	1	1	1	1	1	1	1	1	1	1	1	0	1	1	1	0	0	0	0	0	0	1
		upaH	1	1	1	1	1	1	0	1	1	1	1	0	1	1	0	1	0	1	0	0	1	1	1	0	0	0	1
		vat	0	0	0	0	0	0	0	0	0	0	0	0	0	0	0	0	1	1	1	1	1	0	1	0	0	0	1
		wzx_o6	0	0	0	0	0	0	0	0	0	0	0	0	0	0	0	0	0	1	0	0	0	0	0	0	0	0	1
		ycfz	1	1	1	1	1	1	1	1	1	1	1	1	1	1	1	1	1	1	1	1	1	1	1	1	1	1	1
		ydcm	0	0	0	0	0	0	0	0	0	0	0	0	0	0	0	0	1	1	0	0	0	0	0	0	0	0	0
		yijP	1	1	1	1	1	1	1	1	1	1	1	1	1	1	1	1	0	0	0	0	0	0	0	0	0	0	0
		yjaa	1	1	1	1	1	1	1	1	1	1	1	1	1	1	1	1	1	1	1	1	1	1	1	0	0	0	1
		ompA	1	1	1	1	1	1	1	1	1	1	1	1	1	1	1	1	1	1	1	1	1	1	1	1	1	1	1
		c3610	1	1	1	1	1	1	1	1	1	1	1	0	1	1	1	1	1	1	0	0	1	1	1	0	0	0	0
		APECO1_3716	0	0	0	0	0	0	0	0	0	0	0	0	0	0	0	0	0	0	1	0	0	0	0	0	0	0	0
		ECS88_3547	1	1	1	1	1	1	1	1	1	1	1	1	1	1	1	1	1	1	1	1	1	1	1	1	1	1	1
		EC958_4121																1
		EC958_4611	1	1	1	1	1	1	1	1	1	1	1	1	1	1	1	1	0	0	0	0	0	0	0	0	0	0	0
		EC958_4614	1	1	1	1	1	1	1	1	1	1	1	1	1	1	0	1	0	0	0	0	0	0	0	0	0	0	0
		EC958_5138	0	1	1	1	1	1	0	1	1	1	1	0	0	1	0	1	0	0	0	0	0	0	0	0	0	0	0

## Sheet: Table S9
Table S9 Virulence-associated gene locus containing the functional gene set or genes in the clinical isolates and reference strains analyzed according to the data in Table S8.
The Blue cells indicate the presence of functional genes locus in Table S8.
The green cells indicated the presence of virulence-associated genes.
Gene loci indicated with gray cells were detected only in the clinical isolates but not in non-ESBL producing type strains.
		27	27	27	27	15	15	27	15	15	15	15	27	27	15	27	15	8	NA	14	NA	27	27	27	14	14	14	NA	CTX-M-Gene
		O25:H4	O25:H4	O25:H4	O25:H4	O25:H4	O25:H4	O16:H5	O25:H4	O25:H4	O25:H4	O25:H4	O16:H5	O25:H4	O25:H4	O25:H4	O25:H4	O25:H1	O6:H1	O1:H1	O18:H7	O75:H5	no-hit:H5	O75:H5	O45:H15	O51:H40	O50/O2:H30	O6:H31	Serotype
		ST131	ST131	ST131	ST131	ST131	ST131	ST131	ST131	ST131	ST131	ST131	ST131	ST131*	ST131	ST131	ST131	ST73	ST73	ST95	ST95	ST1193	ST1193	ST1193	ST38	ST38	ST38	ST127	MLST
		B2	B2	B2	B2	B2	B2	B2	B2	B2	B2	B2	B2	B2	B2	B2	B2	B2	B2	B2	B2	B2	B2	B2	D	D	D	B2	Phylo-group
Cateogory	Virulence associated gene or gene loci	KYE008	KYE013	KYE019	KYE024	KYE026	KYE027	KYE035	KYE040	KYE047	KYE049	KYE054	KYE056	KYE057	KYE060	KYE062	EC958	KYE042	CFT073	KYE034	UTI89	KYE016	KYE059	KYE064	KYE006	KYE011	KYE020	536	strain
Motility	Motility and Chemotaxis	1	1	1	1	1	1	1	1	1	1	1	1	1	1	1	1	1	1	1	1	1	1	1	1	1	1	1
Adhesin	Curli biosynthesis	1	1	1	1	1	1	1	1	1	1	1	1	1	1	1	1	1	1	1	1	1	1	1	1	1	1	1
Adhesin	E. coli common pilus	1	1	1	1	1	1	1	1	1	1	1	1	1	1	1	1	1	1	1	1	1	1	1	1	1	1	1
Adhesin	Type I pilli	1	1	1	1	1	1	1	1	1	1	1	1	1	1	1	1	1	1	1	1	1	1	1	1	1	1	1
Adhesin	T4a pili	1	1	1	1	1	1	1	1	1	1	1	1	1	1	1	1	1	1	1	1	1	1	1	1	1	1	1
Adhesin	PpdD pili	1	1	1	1	1	1	1	1	1	1	1	1	1	1	1	1	1	1	1	1	1	1	1	1	1	1	1
Adhesin	F9 fimbriae	1	1	1	1	1	1	1	1	1	1	1	1	1	1	1	1	1	1	1	1	1	1	1	1	1	1	0
Adhesin	P fimbriae	1	0	0	0	0	1	1	1	1	1	1	0	0	0	0	0	1	1	1	1	1	0	1	0	0	0	1
Adhesin	Afa/Dra fimbriae	0	0	0	0	1	0	0	0	0	0	0	1	0	1	1	1	0	0	0	0	0	0	0	0	1	0	0
Adhesin	Ycb fimbriae	0	0	0	0	0	0	0	0	0	0	0	0	0	0	0	0	0	0	0	0	0	0	0	1	1	1	0
Adhesin	F1C fimbriae	0	0	0	0	0	0	0	0	0	0	0	0	0	0	0	0	0	1	0	0	0	0	0	0	0	0	0
Adhesin	S fimbriae	0	0	0	0	0	0	0	0	0	0	0	0	0	0	0	0	0	0	0	1	0	0	0	0	0	0	1
Adhesin	pix fimbriae	0	0	0	0	0	0	0	0	0	0	0	0	0	0	0	0	0	0	0	0	0	0	0	0	0	0	1
Adhesin	CFA/I fimbriae	0	0	0	0	0	0	0	0	0	0	0	0	0	0	0	0	0	0	0	0	0	0	0	0	0	0	1
Adhesin	CS12 fimbriae	0	0	0	0	0	0	0	0	0	0	0	0	0	0	0	0	0	0	0	0	0	0	0	0	0	0	1
iron utilization	Hemin utilization	1	1	1	1	1	1	1	1	1	1	1	1	0	1	1	1	1	1	1	1	1	1	1	1	1	1	1
iron utilization	Enterobactin	1	1	1	1	1	1	1	1	1	1	1	1	1	1	1	1	1	1	1	1	1	1	1	1	1	1	1
iron utilization	sit iron/manganese utilization	1	1	1	1	1	1	1	1	1	1	1	1	1	1	1	1	1	1	1	1	1	1	1	1	1	1	1
iron utilization	Yersiniabactin	1	1	1	1	1	1	1	1	1	1	1	1	1	1	1	1	1	1	1	1	1	1	1	1	1	1	1
iron utilization	Aerobactin	1	1	1	1	1	1	1	1	1	1	1	1	1	1	1	1	1	1	0	0	1	1	1	0	0	0	0
iron utilization	Salmochelin	0	0	0	0	0	0	0	0	0	0	0	0	0	0	0	0	0	1	0	1	0	0	0	0	0	0	1
Secretion Sytem	T2SS	1	0	1	1	1	0	1	0	0	0	0	1	1	1	1	1	1	0	1	1	1	1	1	1	1	1	1
Secretion Sytem	2nd T3SS-epa	0	0	0	0	0	0	0	0	0	0	0	0	0	0	0	0	0	0	0	0	0	0	0	1	1	1	0
Secretion Sytem	T3SS-esp	0	0	0	0	0	0	0	0	0	0	0	0	0	0	0	0	0	0	0	0	0	0	0	1	1	1	0
Secretion Sytem	T6SS-1	0	0	0	0	0	0	1	0	0	0	0	1	0	0	0	0	1	1	0	1	1	1	1	0	0	0	1
Secretion Sytem	T6SS-2	0	0	0	0	0	0	0	0	0	0	0	0	0	0	0	0	0	0	1	1	1	1	1	1	1	1	1
autotoransporter	APEC autotransporter	0	0	0	0	0	0	0	0	0	0	0	0	0	0	0	0	0	0	0	0	0	0	0	0	1	0	0			z
complement inhibition・immune evasion	ompT	1	1	1	1	1	1	1	1	1	1	1	1	1	1	1	1	1	1	1	1	1	1	1	0	0	0	1
complement inhibition・immune evasion	group 2 capsule	1	0	1	1	1	1	1	1	1	1	1	1	1	1	1	1	1	1	1	1	1	1	1	1	1	1	0
complement inhibition・immune evasion	traT	1	1	0	0	1	1	1	0	0	1	0	1	1	1	1	0	0	0	1	0	0	0	0	0	0	0	0
Toxin	Colibactin	0	0	0	0	0	0	0	0	0	0	0	0	0	0	0	0	1	1	1	1	0	0	0	0	0	0	1
Toxin	α-Hemolysin	0	0	0	0	0	1	1	1	1	1	1	0	0	0	0	0	0	1	0	1	0	0	1	0	0	0	1
Toxin	cnf1	0	0	0	0	0	1	1	1	1	1	1	0	0	0	0	0	1	0	0	1	0	0	1	0	0	0	0
Toxin	usp	1	1	1	1	1	1	1	1	1	1	1	1	1	1	1	1	1	1	1	1	1	1	1	0	0	0	1
Invation	Invasin	0	0	0	0	0	0	0	0	0	0	0	0	0	0	0	0	0	0	1	1	0	0	0	0	0	0	0
pathogenicity island marker	malX	1	1	1	1	1	1	1	1	1	1	1	1	1	1	1	1	1	1	1	1	1	1	1	0	0	0	1
